# Supplementary material for: Mapping the biogenesis of forward programmed megakaryocytes from induced pluripotent stem cells
Source: Sci Adv. 2022 Feb 16;8(7):eabj8618. doi: 10.1126/sciadv.abj8618 (PMC8849335; doi:10.1126/sciadv.abj8618)
Supplement: Supplementary file 2 — Tables S2 to S8 [file sciadv.abj8618_tables_s2_to_s8.zip]

Archive with 7 entries (7 files):
- sciadv.abj8618_table_s2.xlsx
- sciadv.abj8618_table_s3.xlsx
- sciadv.abj8618_table_s4.xlsx
- sciadv.abj8618_table_s5.xlsx
- sciadv.abj8618_table_s6.xlsx
- sciadv.abj8618_table_s7.xlsx
- sciadv.abj8618_table_s8.xlsx
