# Supplementary material for: Mapping the biogenesis of forward programmed megakaryocytes from induced pluripotent stem cells
Source: Sci Adv. 2022 Feb 16;8(7):eabj8618. doi: 10.1126/sciadv.abj8618 (PMC8849335; doi:10.1126/sciadv.abj8618)
Supplement: Supplementary file 2 — Tables S2 to S8 [file sciadv.abj8618_tables_s2_to_s8.zip › sciadv.abj8618_table_s4.xlsx]

## Sheet: Sheet1
Supplementary Table 4: Timecourse Monocle GSEA
p_value	term_id	source	term_name	parents	cluster
0.00039347	GO:0019827	GO:BP	stem cell population maintenance	GO:0032501 GO:0098727	2
0.000427842	GO:0098727	GO:BP	maintenance of cell number	GO:0032502	2
0.00731195	GO:0035019	GO:BP	somatic stem cell population maintenance	GO:0019827	2
0.000906515	GO:0051187	GO:BP	cofactor catabolic process	GO:0044248 GO:0051186	3
0.00263485	GO:0042060	GO:BP	wound healing	GO:0009611	3
0.00281053	GO:0042744	GO:BP	hydrogen peroxide catabolic process	GO:0017001 GO:0042737 GO:0042743 GO:0051187	3
0.00624799	GO:0042168	GO:BP	heme metabolic process	GO:0006778 GO:0042440	3
0.00744121	GO:0051186	GO:BP	cofactor metabolic process	GO:0044237	3
0.0117106	GO:0098869	GO:BP	cellular oxidant detoxification	GO:1990748	3
0.0136579	GO:0009611	GO:BP	response to wounding	GO:0006950	3
0.0136844	GO:0006778	GO:BP	porphyrin-containing compound metabolic process	GO:0033013 GO:0051186	3
0.0169652	GO:0007596	GO:BP	blood coagulation	GO:0007599 GO:0042060 GO:0050817	3
0.0189785	GO:0050817	GO:BP	coagulation	GO:0032501	3
0.0189785	GO:0007599	GO:BP	hemostasis	GO:0050878	3
0.0192949	GO:1990748	GO:BP	cellular detoxification	GO:0009987 GO:0097237 GO:0098754	3
0.0385193	GO:0042743	GO:BP	hydrogen peroxide metabolic process	GO:0016999 GO:0051186 GO:0072593	3
0.0385193	GO:0017001	GO:BP	antibiotic catabolic process	GO:0016999 GO:0044248	3
0.00647909	GO:0072562	GO:CC	blood microparticle	GO:0005615 GO:0110165	3
0.01967	GO:0031838	GO:CC	haptoglobin-hemoglobin complex	GO:0032991	3
0.0359882	GO:0005833	GO:CC	hemoglobin complex	GO:0005829 GO:0032991	3
0.0440734	GO:0070062	GO:CC	extracellular exosome	GO:0005615 GO:1903561	3
0.0489216	GO:1903561	GO:CC	extracellular vesicle	GO:0031982 GO:0043230	3
0.00444801	GO:0016209	GO:MF	antioxidant activity	GO:0003674	3
0.0060671	GO:0030492	GO:MF	hemoglobin binding	GO:0005515	3
0.0207368	GO:0031720	GO:MF	haptoglobin binding	GO:0005515	3
0.0343948	GO:0004601	GO:MF	peroxidase activity	GO:0016209 GO:0016684	3
0.0487044	GO:0016684	GO:MF	oxidoreductase activity + acting on peroxide as acceptor	GO:0016491	3
6.01606e-13	GO:0002576	GO:BP	platelet degranulation	GO:0045055	5
3.39186e-06	GO:0030168	GO:BP	platelet activation	GO:0001775 GO:0007596	5
2.28867e-05	GO:0045055	GO:BP	regulated exocytosis	GO:0006887	5
3.96477e-05	GO:0007596	GO:BP	blood coagulation	GO:0007599 GO:0042060 GO:0050817	5
4.58945e-05	GO:0050817	GO:BP	coagulation	GO:0032501	5
4.58945e-05	GO:0007599	GO:BP	hemostasis	GO:0050878	5
0.000103492	GO:0006887	GO:BP	exocytosis	GO:0016192 GO:0032940	5
0.000222253	GO:0042060	GO:BP	wound healing	GO:0009611	5
0.000710132	GO:0007229	GO:BP	integrin-mediated signaling pathway	GO:0007166	5
0.00125377	GO:0050878	GO:BP	regulation of body fluid levels	GO:0065008	5
0.00139979	GO:0009611	GO:BP	response to wounding	GO:0006950	5
0.00834723	GO:0001775	GO:BP	cell activation	GO:0009987	5
0.0290075	GO:0032940	GO:BP	secretion by cell	GO:0046903 GO:0140352	5
0.0403741	GO:0140352	GO:BP	export from cell	GO:0006810 GO:0009987	5
1.87192e-06	GO:0031091	GO:CC	platelet alpha granule	GO:0030141	5
1.62152e-05	GO:0031093	GO:CC	platelet alpha granule lumen	GO:0031091 GO:0034774	5
0.00444584	GO:0030141	GO:CC	secretory granule	GO:0012505 GO:0099503	5
0.0273486	GO:0099503	GO:CC	secretory vesicle	GO:0031410	5
2.09866e-05	GO:0015990	GO:BP	electron transport coupled proton transport	GO:0015988	7
2.09866e-05	GO:0015988	GO:BP	energy coupled proton transmembrane transport + against electrochemical gradient	GO:1902600	7
2.61349e-05	GO:0042775	GO:BP	mitochondrial ATP synthesis coupled electron transport	GO:0042773	7
2.75821e-05	GO:0042773	GO:BP	ATP synthesis coupled electron transport	GO:0006119 GO:0022904	7
6.96584e-05	GO:0022904	GO:BP	respiratory electron transport chain	GO:0022900 GO:0045333	7
0.00018317	GO:0006119	GO:BP	oxidative phosphorylation	GO:0006091 GO:0016310 GO:0046034	7
0.000227073	GO:1902600	GO:BP	proton transmembrane transport	GO:0015672 GO:0098662	7
0.000679246	GO:0022900	GO:BP	electron transport chain	GO:0006091 GO:0055114	7
0.000780099	GO:0045333	GO:BP	cellular respiration	GO:0015980	7
0.00389264	GO:0009060	GO:BP	aerobic respiration	GO:0045333	7
0.00506464	GO:0006123	GO:BP	mitochondrial electron transport + cytochrome c to oxygen	GO:0019646 GO:0042775	7
0.00506464	GO:0019646	GO:BP	aerobic electron transport chain	GO:0009060 GO:0022904	7
0.00522451	GO:0015980	GO:BP	energy derivation by oxidation of organic compounds	GO:0006091 GO:0055114	7
0.00734348	GO:0046034	GO:BP	ATP metabolic process	GO:0008152	7
1.03349e-05	GO:0098803	GO:CC	respiratory chain complex	GO:0070469 GO:0098796	7
2.30994e-05	GO:0070469	GO:CC	respirasome	GO:0016020 GO:0110165	7
3.49644e-05	GO:0070069	GO:CC	cytochrome complex	GO:0032991	7
0.000867613	GO:0005743	GO:CC	mitochondrial inner membrane	GO:0019866 GO:0031966	7
0.00171107	GO:0019866	GO:CC	organelle inner membrane	GO:0031090 GO:0031967	7
0.00309554	GO:0045277	GO:CC	respiratory chain complex IV	GO:0005622 GO:0070069 GO:0098803	7
0.00969169	GO:0031966	GO:CC	mitochondrial membrane	GO:0005740 GO:0031090	7
0.013914	GO:0005740	GO:CC	mitochondrial envelope	GO:0005739 GO:0031967	7
0.00801844	GO:0009055	GO:MF	electron transfer activity	GO:0016491	7
0.00969728	GO:0015002	GO:MF	heme-copper terminal oxidase activity	GO:0016491	7
0.00969728	GO:0016676	GO:MF	oxidoreductase activity + acting on a heme group of donors + oxygen as acceptor	GO:0016675	7
0.00969728	GO:0004129	GO:MF	cytochrome-c oxidase activity	GO:0009055 GO:0015002 GO:0015078 GO:0016676	7
0.0102112	GO:0016491	GO:MF	oxidoreductase activity	GO:0003824	7
0.0110169	GO:0016675	GO:MF	oxidoreductase activity + acting on a heme group of donors	GO:0016491	7
0.00431285	GO:0042168	GO:BP	heme metabolic process	GO:0006778 GO:0042440	10
0.00945221	GO:0006778	GO:BP	porphyrin-containing compound metabolic process	GO:0033013 GO:0051186	10
0.0444122	GO:0033013	GO:BP	tetrapyrrole metabolic process	GO:0006725 GO:0046483 GO:1901360 GO:1901564	10
0.0480661	GO:0051187	GO:BP	cofactor catabolic process	GO:0044248 GO:0051186	10
0.0149765	GO:0031838	GO:CC	haptoglobin-hemoglobin complex	GO:0032991	10
0.0274063	GO:0005833	GO:CC	hemoglobin complex	GO:0005829 GO:0032991	10
0.00714063	GO:0005200	GO:MF	structural constituent of cytoskeleton	GO:0005198	10
0.0157889	GO:0031720	GO:MF	haptoglobin binding	GO:0005515	10
0.0477133	GO:0005344	GO:MF	oxygen carrier activity	GO:0005215	10
9.94056e-26	GO:0006614	GO:BP	SRP-dependent cotranslational protein targeting to membrane	GO:0006613 GO:0045047	11
2.01602e-25	GO:0006613	GO:BP	cotranslational protein targeting to membrane	GO:0006612	11
1.04036e-24	GO:0045047	GO:BP	protein targeting to ER	GO:0006605 GO:0072599	11
1.91788e-24	GO:0072599	GO:BP	establishment of protein localization to endoplasmic reticulum	GO:0070972 GO:0072594	11
5.30122e-24	GO:0000184	GO:BP	nuclear-transcribed mRNA catabolic process + nonsense-mediated decay	GO:0000956	11
4.9182e-23	GO:0070972	GO:BP	protein localization to endoplasmic reticulum	GO:0033365	11
2.62839e-21	GO:0019083	GO:BP	viral transcription	GO:0016032 GO:0019080	11
9.43468e-21	GO:0006612	GO:BP	protein targeting to membrane	GO:0006605 GO:0090150	11
1.12325e-20	GO:0006413	GO:BP	translational initiation	GO:0006412 GO:0044237	11
1.12325e-20	GO:0019080	GO:BP	viral gene expression	GO:0016032	11
3.92118e-20	GO:0000956	GO:BP	nuclear-transcribed mRNA catabolic process	GO:0006402	11
4.76513e-17	GO:0090150	GO:BP	establishment of protein localization to membrane	GO:0045184 GO:0072657	11
3.55046e-16	GO:0006402	GO:BP	mRNA catabolic process	GO:0006401 GO:0010629 GO:0016071	11
1.94176e-15	GO:0006401	GO:BP	RNA catabolic process	GO:0016070 GO:0034655 GO:0044265	11
4.25633e-15	GO:0006605	GO:BP	protein targeting	GO:0006886	11
3.5427e-14	GO:0072657	GO:BP	protein localization to membrane	GO:0034613	11
1.6613e-13	GO:0034655	GO:BP	nucleobase-containing compound catabolic process	GO:0006139 GO:0019439 GO:0044270 GO:0046700 GO:1901361	11
3.78563e-13	GO:0072594	GO:BP	establishment of protein localization to organelle	GO:0033365 GO:0045184	11
5.02797e-13	GO:0046700	GO:BP	heterocycle catabolic process	GO:0044248 GO:0046483	11
5.3183e-13	GO:0044270	GO:BP	cellular nitrogen compound catabolic process	GO:0034641 GO:0044248	11
7.62283e-13	GO:0019439	GO:BP	aromatic compound catabolic process	GO:0006725 GO:0044248	11
1.5284e-12	GO:1901361	GO:BP	organic cyclic compound catabolic process	GO:1901360 GO:1901575	11
3.5398e-12	GO:0006412	GO:BP	translation	GO:0010467 GO:0034645 GO:0043043 GO:0044267	11
4.88312e-12	GO:0016071	GO:BP	mRNA metabolic process	GO:0016070	11
5.62675e-12	GO:0043043	GO:BP	peptide biosynthetic process	GO:0006518 GO:0043604 GO:1901566	11
9.26813e-11	GO:0006518	GO:BP	peptide metabolic process	GO:0043603 GO:1901564	11
1.15292e-10	GO:0043604	GO:BP	amide biosynthetic process	GO:0043603 GO:0044271	11
1.1992e-10	GO:0016032	GO:BP	viral process	GO:0044403	11
2.43963e-10	GO:0044403	GO:BP	symbiotic process	GO:0044419	11
4.31537e-10	GO:0044419	GO:BP	interspecies interaction between organisms	GO:0051704	11
8.56099e-10	GO:0006886	GO:BP	intracellular protein transport	GO:0015031 GO:0034613 GO:0046907	11
1.09118e-09	GO:0033365	GO:BP	protein localization to organelle	GO:0034613	11
6.53258e-09	GO:0043603	GO:BP	cellular amide metabolic process	GO:0034641	11
9.8496e-09	GO:0034613	GO:BP	cellular protein localization	GO:0008104 GO:0070727	11
1.08637e-08	GO:0070727	GO:BP	cellular macromolecule localization	GO:0033036 GO:0051641	11
2.55926e-08	GO:0044265	GO:BP	cellular macromolecule catabolic process	GO:0009057 GO:0044248 GO:0044260	11
3.46215e-08	GO:0046907	GO:BP	intracellular transport	GO:0006810 GO:0051641	11
3.12391e-07	GO:0071705	GO:BP	nitrogen compound transport	GO:0006810	11
3.50215e-07	GO:0015031	GO:BP	protein transport	GO:0015833 GO:0045184	11
4.12785e-07	GO:0009057	GO:BP	macromolecule catabolic process	GO:0043170 GO:1901575	11
4.69346e-07	GO:0015833	GO:BP	peptide transport	GO:0042886 GO:0071702	11
6.1502e-07	GO:0042886	GO:BP	amide transport	GO:0071705	11
8.36191e-07	GO:1901566	GO:BP	organonitrogen compound biosynthetic process	GO:1901564 GO:1901576	11
9.26571e-07	GO:0045184	GO:BP	establishment of protein localization	GO:0008104 GO:0051234	11
1.89215e-06	GO:0010629	GO:BP	negative regulation of gene expression	GO:0010467 GO:0010468 GO:0010605	11
4.16139e-06	GO:0071702	GO:BP	organic substance transport	GO:0006810	11
6.75458e-06	GO:0008104	GO:BP	protein localization	GO:0033036	11
8.19985e-06	GO:0051641	GO:BP	cellular localization	GO:0051179	11
2.23819e-05	GO:0042255	GO:BP	ribosome assembly	GO:0042254 GO:0070925	11
4.78767e-05	GO:0033036	GO:BP	macromolecule localization	GO:0051179	11
0.000202145	GO:1901575	GO:BP	organic substance catabolic process	GO:0009056 GO:0071704	11
0.000379594	GO:0051704	GO:BP	multi-organism process	GO:0008150	11
0.000408984	GO:0044248	GO:BP	cellular catabolic process	GO:0009056 GO:0044237	11
0.000510994	GO:0002181	GO:BP	cytoplasmic translation	GO:0006412	11
0.00056506	GO:0010605	GO:BP	negative regulation of macromolecule metabolic process	GO:0009892 GO:0043170 GO:0060255	11
0.00215373	GO:0009892	GO:BP	negative regulation of metabolic process	GO:0008152 GO:0019222 GO:0048519	11
0.00318421	GO:0009056	GO:BP	catabolic process	GO:0008152	11
0.00966331	GO:0010468	GO:BP	regulation of gene expression	GO:0010467 GO:0060255	11
0.0154871	GO:0042254	GO:BP	ribosome biogenesis	GO:0022613	11
0.0201084	GO:0022618	GO:BP	ribonucleoprotein complex assembly	GO:0022613 GO:0034622 GO:0071826	11
0.0213305	GO:0016070	GO:BP	RNA metabolic process	GO:0090304	11
0.0250182	GO:0071826	GO:BP	ribonucleoprotein complex subunit organization	GO:0043933	11
0.0344592	GO:0048519	GO:BP	negative regulation of biological process	GO:0008150 GO:0050789	11
2.631e-25	GO:0022626	GO:CC	cytosolic ribosome	GO:0005829 GO:0005840	11
4.92944e-21	GO:0044391	GO:CC	ribosomal subunit	GO:0005840 GO:1990904	11
2.02233e-19	GO:0005840	GO:CC	ribosome	GO:0043232	11
9.21969e-14	GO:1990904	GO:CC	ribonucleoprotein complex	GO:0032991	11
4.10145e-13	GO:0022627	GO:CC	cytosolic small ribosomal subunit	GO:0015935 GO:0022626	11
5.66192e-11	GO:0015935	GO:CC	small ribosomal subunit	GO:0044391	11
1.19665e-07	GO:0022625	GO:CC	cytosolic large ribosomal subunit	GO:0015934 GO:0022626	11
1.97993e-05	GO:0015934	GO:CC	large ribosomal subunit	GO:0044391	11
6.71312e-05	GO:0042788	GO:CC	polysomal ribosome	GO:0005840 GO:0005844	11
0.00407742	GO:0005844	GO:CC	polysome	GO:1990904	11
0.0233942	GO:0043232	GO:CC	intracellular non-membrane-bounded organelle	GO:0043228 GO:0043229	11
0.0243117	GO:0043228	GO:CC	non-membrane-bounded organelle	GO:0043226	11
0.0440734	GO:0070062	GO:CC	extracellular exosome	GO:0005615 GO:1903561	11
0.0489216	GO:1903561	GO:CC	extracellular vesicle	GO:0031982 GO:0043230	11
6.24852e-22	GO:0003735	GO:MF	structural constituent of ribosome	GO:0005198	11
5.13486e-13	GO:0005198	GO:MF	structural molecule activity	GO:0003674	11
3.3916e-10	GO:0003723	GO:MF	RNA binding	GO:0003676	11
0.000128117	GO:0003676	GO:MF	nucleic acid binding	GO:0097159 GO:1901363	11
0.00256068	GO:0070268	GO:BP	cornification	GO:0012501 GO:0031424	12
0.00525196	GO:0030216	GO:BP	keratinocyte differentiation	GO:0009913 GO:0043588	12
0.00594772	GO:0031424	GO:BP	keratinization	GO:0030216 GO:0032501	12
0.00787173	GO:0043588	GO:BP	skin development	GO:0048513	12
0.0113077	GO:0030855	GO:BP	epithelial cell differentiation	GO:0030154 GO:0060429	12
0.0221302	GO:0008544	GO:BP	epidermis development	GO:0009888	12
0.0356627	GO:0009913	GO:BP	epidermal cell differentiation	GO:0008544 GO:0030855	12
0.0121476	GO:0051187	GO:BP	cofactor catabolic process	GO:0044248 GO:0051186	13
0.0236895	GO:0015671	GO:BP	oxygen transport	GO:0015669 GO:0015893	13
0.0424006	GO:0015669	GO:BP	gas transport	GO:0006810	13
0.00545714	GO:0031838	GO:CC	haptoglobin-hemoglobin complex	GO:0032991	13
0.00999212	GO:0005833	GO:CC	hemoglobin complex	GO:0005829 GO:0032991	13
0.00575337	GO:0031720	GO:MF	haptoglobin binding	GO:0005515	13
0.017407	GO:0005344	GO:MF	oxygen carrier activity	GO:0005215	13
2.70592e-10	GO:0006119	GO:BP	oxidative phosphorylation	GO:0006091 GO:0016310 GO:0046034	14
1.99317e-08	GO:0042775	GO:BP	mitochondrial ATP synthesis coupled electron transport	GO:0042773	14
2.12742e-08	GO:0042773	GO:BP	ATP synthesis coupled electron transport	GO:0006119 GO:0022904	14
5.06002e-08	GO:0046034	GO:BP	ATP metabolic process	GO:0008152	14
6.52091e-08	GO:0022904	GO:BP	respiratory electron transport chain	GO:0022900 GO:0045333	14
2.71988e-07	GO:1902600	GO:BP	proton transmembrane transport	GO:0015672 GO:0098662	14
1.02248e-06	GO:0022900	GO:BP	electron transport chain	GO:0006091 GO:0055114	14
1.20872e-06	GO:0045333	GO:BP	cellular respiration	GO:0015980	14
2.58868e-06	GO:0006091	GO:BP	generation of precursor metabolites and energy	GO:0044237	14
6.63591e-06	GO:0009060	GO:BP	aerobic respiration	GO:0045333	14
1.20541e-05	GO:0015980	GO:BP	energy derivation by oxidation of organic compounds	GO:0006091 GO:0055114	14
1.31173e-05	GO:0015990	GO:BP	electron transport coupled proton transport	GO:0015988	14
1.31173e-05	GO:0015988	GO:BP	energy coupled proton transmembrane transport + against electrochemical gradient	GO:1902600	14
0.000285693	GO:0015672	GO:BP	monovalent inorganic cation transport	GO:0006812	14
0.00290597	GO:0098662	GO:BP	inorganic cation transmembrane transport	GO:0098655 GO:0098660	14
0.00316798	GO:0006123	GO:BP	mitochondrial electron transport + cytochrome c to oxygen	GO:0019646 GO:0042775	14
0.00316798	GO:0019646	GO:BP	aerobic electron transport chain	GO:0009060 GO:0022904	14
0.0055242	GO:0098660	GO:BP	inorganic ion transmembrane transport	GO:0034220	14
0.00699122	GO:0098655	GO:BP	cation transmembrane transport	GO:0006812 GO:0034220	14
0.0191774	GO:0055114	GO:BP	oxidation-reduction process	GO:0008152	14
0.0361045	GO:0034220	GO:BP	ion transmembrane transport	GO:0006811 GO:0055085	14
0.0376013	GO:0006812	GO:BP	cation transport	GO:0006811	14
6.49945e-09	GO:0098803	GO:CC	respiratory chain complex	GO:0070469 GO:0098796	14
1.71938e-08	GO:0070469	GO:CC	respirasome	GO:0016020 GO:0110165	14
9.52757e-07	GO:0005743	GO:CC	mitochondrial inner membrane	GO:0019866 GO:0031966	14
2.1214e-06	GO:0019866	GO:CC	organelle inner membrane	GO:0031090 GO:0031967	14
1.64474e-05	GO:0031966	GO:CC	mitochondrial membrane	GO:0005740 GO:0031090	14
1.75049e-05	GO:0070069	GO:CC	cytochrome complex	GO:0032991	14
2.52334e-05	GO:0005740	GO:CC	mitochondrial envelope	GO:0005739 GO:0031967	14
4.22226e-05	GO:0098800	GO:CC	inner mitochondrial membrane protein complex	GO:0005743 GO:0098796 GO:0098798	14
0.000389923	GO:0098796	GO:CC	membrane protein complex	GO:0016020 GO:0032991	14
0.00063753	GO:0031975	GO:CC	envelope	GO:0110165	14
0.00063753	GO:0031967	GO:CC	organelle envelope	GO:0031975 GO:0043227 GO:0043229	14
0.00128197	GO:0098798	GO:CC	mitochondrial protein complex	GO:0005739 GO:0032991	14
0.00147933	GO:0005746	GO:CC	mitochondrial respirasome	GO:0005743 GO:0070469	14
0.00193603	GO:0045277	GO:CC	respiratory chain complex IV	GO:0005622 GO:0070069 GO:0098803	14
0.00435789	GO:1990204	GO:CC	oxidoreductase complex	GO:1902494	14
0.00483455	GO:0005739	GO:CC	mitochondrion	GO:0005737 GO:0043231	14
0.0026537	GO:0016491	GO:MF	oxidoreductase activity	GO:0003824	14
0.00403111	GO:0009055	GO:MF	electron transfer activity	GO:0016491	14
0.00598379	GO:0015078	GO:MF	proton transmembrane transporter activity	GO:0015077	14
0.0060671	GO:0016676	GO:MF	oxidoreductase activity + acting on a heme group of donors + oxygen as acceptor	GO:0016675	14
0.0060671	GO:0015002	GO:MF	heme-copper terminal oxidase activity	GO:0016491	14
0.0060671	GO:0004129	GO:MF	cytochrome-c oxidase activity	GO:0009055 GO:0015002 GO:0015078 GO:0016676	14
0.00689307	GO:0016675	GO:MF	oxidoreductase activity + acting on a heme group of donors	GO:0016491	14
0.00148616	GO:0070887	GO:BP	cellular response to chemical stimulus	GO:0042221 GO:0051716	16
0.00200053	GO:0042221	GO:BP	response to chemical	GO:0050896	16
0.00688263	GO:0071310	GO:BP	cellular response to organic substance	GO:0010033 GO:0070887	16
0.014163	GO:0010033	GO:BP	response to organic substance	GO:0042221	16
2.02942e-15	GO:0006119	GO:BP	oxidative phosphorylation	GO:0006091 GO:0016310 GO:0046034	19
3.20798e-14	GO:0042775	GO:BP	mitochondrial ATP synthesis coupled electron transport	GO:0042773	19
3.54326e-14	GO:0042773	GO:BP	ATP synthesis coupled electron transport	GO:0006119 GO:0022904	19
1.95006e-13	GO:0022904	GO:BP	respiratory electron transport chain	GO:0022900 GO:0045333	19
3.75664e-12	GO:0046034	GO:BP	ATP metabolic process	GO:0008152	19
1.26482e-11	GO:0022900	GO:BP	electron transport chain	GO:0006091 GO:0055114	19
1.6289e-11	GO:0045333	GO:BP	cellular respiration	GO:0015980	19
5.23963e-10	GO:0015980	GO:BP	energy derivation by oxidation of organic compounds	GO:0006091 GO:0055114	19
1.04753e-09	GO:0006091	GO:BP	generation of precursor metabolites and energy	GO:0044237	19
1.24036e-05	GO:0006120	GO:BP	mitochondrial electron transport + NADH to ubiquinone	GO:0022904 GO:0042775	19
1.73818e-05	GO:1902600	GO:BP	proton transmembrane transport	GO:0015672 GO:0098662	19
3.36729e-05	GO:0055114	GO:BP	oxidation-reduction process	GO:0008152	19
6.18262e-05	GO:0015990	GO:BP	electron transport coupled proton transport	GO:0015988	19
6.18262e-05	GO:0015988	GO:BP	energy coupled proton transmembrane transport + against electrochemical gradient	GO:1902600	19
0.000143301	GO:0009060	GO:BP	aerobic respiration	GO:0045333	19
0.00301153	GO:0016310	GO:BP	phosphorylation	GO:0006796	19
0.00555305	GO:0032981	GO:BP	mitochondrial respiratory chain complex I assembly	GO:0010257 GO:0033108	19
0.00555305	GO:0010257	GO:BP	NADH dehydrogenase complex assembly	GO:0034622	19
0.0148862	GO:0006123	GO:BP	mitochondrial electron transport + cytochrome c to oxygen	GO:0019646 GO:0042775	19
0.0148862	GO:0019646	GO:BP	aerobic electron transport chain	GO:0009060 GO:0022904	19
0.0169637	GO:0015672	GO:BP	monovalent inorganic cation transport	GO:0006812	19
0.0280738	GO:0033108	GO:BP	mitochondrial respiratory chain complex assembly	GO:0007005 GO:0034622	19
5.83822e-15	GO:0098803	GO:CC	respiratory chain complex	GO:0070469 GO:0098796	19
2.57876e-14	GO:0070469	GO:CC	respirasome	GO:0016020 GO:0110165	19
1.74982e-10	GO:0098800	GO:CC	inner mitochondrial membrane protein complex	GO:0005743 GO:0098796 GO:0098798	19
2.51481e-10	GO:0005743	GO:CC	mitochondrial inner membrane	GO:0019866 GO:0031966	19
7.89314e-10	GO:0019866	GO:CC	organelle inner membrane	GO:0031090 GO:0031967	19
1.93297e-09	GO:0005746	GO:CC	mitochondrial respirasome	GO:0005743 GO:0070469	19
1.32222e-08	GO:1990204	GO:CC	oxidoreductase complex	GO:1902494	19
1.46762e-08	GO:0031966	GO:CC	mitochondrial membrane	GO:0005740 GO:0031090	19
2.70132e-08	GO:0005740	GO:CC	mitochondrial envelope	GO:0005739 GO:0031967	19
4.31719e-08	GO:0098798	GO:CC	mitochondrial protein complex	GO:0005739 GO:0032991	19
1.32954e-06	GO:0098796	GO:CC	membrane protein complex	GO:0016020 GO:0032991	19
2.67308e-06	GO:0031967	GO:CC	organelle envelope	GO:0031975 GO:0043227 GO:0043229	19
2.67308e-06	GO:0031975	GO:CC	envelope	GO:0110165	19
7.32274e-06	GO:0045271	GO:CC	respiratory chain complex I	GO:0030964 GO:0098803	19
7.32274e-06	GO:0030964	GO:CC	NADH dehydrogenase complex	GO:0098796 GO:1990204	19
7.32274e-06	GO:0005747	GO:CC	mitochondrial respiratory chain complex I	GO:0005746 GO:0045271 GO:0098800	19
4.72775e-05	GO:0005739	GO:CC	mitochondrion	GO:0005737 GO:0043231	19
0.000164192	GO:0070069	GO:CC	cytochrome complex	GO:0032991	19
0.00910218	GO:0045277	GO:CC	respiratory chain complex IV	GO:0005622 GO:0070069 GO:0098803	19
1.74068e-06	GO:0016491	GO:MF	oxidoreductase activity	GO:0003824	19
4.67372e-06	GO:0050136	GO:MF	NADH dehydrogenase (quinone) activity	GO:0003954 GO:0016655	19
4.67372e-06	GO:0008137	GO:MF	NADH dehydrogenase (ubiquinone) activity	GO:0050136	19
5.22838e-06	GO:0003954	GO:MF	NADH dehydrogenase activity	GO:0016651	19
1.69965e-05	GO:0016655	GO:MF	oxidoreductase activity + acting on NAD(P)H + quinone or similar compound as acceptor	GO:0016651	19
0.000265199	GO:0016651	GO:MF	oxidoreductase activity + acting on NAD(P)H	GO:0016491	19
0.0284834	GO:0016676	GO:MF	oxidoreductase activity + acting on a heme group of donors + oxygen as acceptor	GO:0016675	19
0.0284834	GO:0015002	GO:MF	heme-copper terminal oxidase activity	GO:0016491	19
0.0284834	GO:0004129	GO:MF	cytochrome-c oxidase activity	GO:0009055 GO:0015002 GO:0015078 GO:0016676	19
0.0323547	GO:0016675	GO:MF	oxidoreductase activity + acting on a heme group of donors	GO:0016491	19
0.0371888	GO:0009055	GO:MF	electron transfer activity	GO:0016491	19
0.00127597	GO:0001525	GO:BP	angiogenesis	GO:0048514 GO:0048646	21
0.00571076	GO:0048514	GO:BP	blood vessel morphogenesis	GO:0001568 GO:0035239	21
0.0183814	GO:0001568	GO:BP	blood vessel development	GO:0001944 GO:0048856	21
0.0270853	GO:0001944	GO:BP	vasculature development	GO:0048731 GO:0072358	21
0.0303142	GO:0072358	GO:BP	cardiovascular system development	GO:0048731 GO:0072359	21
0.0310302	GO:2001214	GO:BP	positive regulation of vasculogenesis	GO:0001570 GO:0045597 GO:1904018 GO:2001212	21
0.00229395	GO:0019838	GO:MF	growth factor binding	GO:0005515	21
0.0060671	GO:0005021	GO:MF	vascular endothelial growth factor-activated receptor activity	GO:0004714	21
0.0407512	GO:0051336	GO:BP	regulation of hydrolase activity	GO:0050790	24
0.00135776	GO:0007155	GO:BP	cell adhesion	GO:0022610	25
0.00142326	GO:0022610	GO:BP	biological adhesion	GO:0008150	25
0.00193812	GO:0001525	GO:BP	angiogenesis	GO:0048514 GO:0048646	25
0.00270978	GO:0030198	GO:BP	extracellular matrix organization	GO:0043062	25
0.00277238	GO:0043062	GO:BP	extracellular structure organization	GO:0016043	25
0.00862619	GO:0048514	GO:BP	blood vessel morphogenesis	GO:0001568 GO:0035239	25
0.0276231	GO:0001568	GO:BP	blood vessel development	GO:0001944 GO:0048856	25
0.0406265	GO:0001944	GO:BP	vasculature development	GO:0048731 GO:0072358	25
0.045444	GO:0072358	GO:BP	cardiovascular system development	GO:0048731 GO:0072359	25
0.000947761	GO:0070062	GO:CC	extracellular exosome	GO:0005615 GO:1903561	25
0.00107226	GO:1903561	GO:CC	extracellular vesicle	GO:0031982 GO:0043230	25
0.00110366	GO:0043230	GO:CC	extracellular organelle	GO:0005576 GO:0043226	25
0.00138845	GO:0005615	GO:CC	extracellular space	GO:0005576 GO:0110165	25
0.00227804	GO:0062023	GO:CC	collagen-containing extracellular matrix	GO:0031012	25
0.00987604	GO:0005788	GO:CC	endoplasmic reticulum lumen	GO:0005783 GO:0070013	25
0.0120462	GO:0099081	GO:CC	supramolecular polymer	GO:0099080	25
0.0160065	GO:0031012	GO:CC	extracellular matrix	GO:0005576 GO:0110165	25
0.0171941	GO:0005604	GO:CC	basement membrane	GO:0062023	25
1.4418e-05	GO:0050840	GO:MF	extracellular matrix binding	GO:0005488	25
3.36566e-05	GO:0005198	GO:MF	structural molecule activity	GO:0003674	25
0.000254721	GO:0015988	GO:BP	energy coupled proton transmembrane transport + against electrochemical gradient	GO:1902600	26
0.000254721	GO:0015990	GO:BP	electron transport coupled proton transport	GO:0015988	26
0.00275975	GO:0042775	GO:BP	mitochondrial ATP synthesis coupled electron transport	GO:0042773	26
0.00291109	GO:0042773	GO:BP	ATP synthesis coupled electron transport	GO:0006119 GO:0022904	26
0.0072809	GO:0022904	GO:BP	respiratory electron transport chain	GO:0022900 GO:0045333	26
0.00876306	GO:0042743	GO:BP	hydrogen peroxide metabolic process	GO:0016999 GO:0051186 GO:0072593	26
0.015844	GO:0051187	GO:BP	cofactor catabolic process	GO:0044248 GO:0051186	26
0.0189119	GO:0006119	GO:BP	oxidative phosphorylation	GO:0006091 GO:0016310 GO:0046034	26
0.0287482	GO:0015671	GO:BP	oxygen transport	GO:0015669 GO:0015893	26
0.00109999	GO:0098803	GO:CC	respiratory chain complex	GO:0070469 GO:0098796	26
0.00244186	GO:0070469	GO:CC	respirasome	GO:0016020 GO:0110165	26
0.00662427	GO:0031838	GO:CC	haptoglobin-hemoglobin complex	GO:0032991	26
0.012128	GO:0005833	GO:CC	hemoglobin complex	GO:0005829 GO:0032991	26
2.21579e-05	GO:0016491	GO:MF	oxidoreductase activity	GO:0003824	26
0.00698381	GO:0031720	GO:MF	haptoglobin binding	GO:0005515	26
0.0211256	GO:0005344	GO:MF	oxygen carrier activity	GO:0005215	26
8.6714e-10	GO:0006614	GO:BP	SRP-dependent cotranslational protein targeting to membrane	GO:0006613 GO:0045047	27
1.26755e-09	GO:0006613	GO:BP	cotranslational protein targeting to membrane	GO:0006612	27
3.0657e-09	GO:0045047	GO:BP	protein targeting to ER	GO:0006605 GO:0072599	27
4.26375e-09	GO:0072599	GO:BP	establishment of protein localization to endoplasmic reticulum	GO:0070972 GO:0072594	27
7.38333e-09	GO:0000184	GO:BP	nuclear-transcribed mRNA catabolic process + nonsense-mediated decay	GO:0000956	27
2.46568e-08	GO:0070972	GO:BP	protein localization to endoplasmic reticulum	GO:0033365	27
2.13989e-07	GO:0019083	GO:BP	viral transcription	GO:0016032 GO:0019080	27
4.28954e-07	GO:0006612	GO:BP	protein targeting to membrane	GO:0006605 GO:0090150	27
4.71676e-07	GO:0006413	GO:BP	translational initiation	GO:0006412 GO:0044237	27
4.71676e-07	GO:0019080	GO:BP	viral gene expression	GO:0016032	27
9.31648e-07	GO:0000956	GO:BP	nuclear-transcribed mRNA catabolic process	GO:0006402	27
1.56021e-06	GO:0006119	GO:BP	oxidative phosphorylation	GO:0006091 GO:0016310 GO:0046034	27
5.41792e-06	GO:0042775	GO:BP	mitochondrial ATP synthesis coupled electron transport	GO:0042773	27
5.84296e-06	GO:0042773	GO:BP	ATP synthesis coupled electron transport	GO:0006119 GO:0022904	27
2.13419e-05	GO:0022904	GO:BP	respiratory electron transport chain	GO:0022900 GO:0045333	27
4.45091e-05	GO:0090150	GO:BP	establishment of protein localization to membrane	GO:0045184 GO:0072657	27
0.000132478	GO:0006402	GO:BP	mRNA catabolic process	GO:0006401 GO:0010629 GO:0016071	27
0.000327672	GO:0072594	GO:BP	establishment of protein localization to organelle	GO:0033365 GO:0045184	27
0.000332758	GO:0006401	GO:BP	RNA catabolic process	GO:0016070 GO:0034655 GO:0044265	27
0.000503691	GO:0022900	GO:BP	electron transport chain	GO:0006091 GO:0055114	27
0.000508846	GO:0006605	GO:BP	protein targeting	GO:0006886	27
0.000540626	GO:0046034	GO:BP	ATP metabolic process	GO:0008152	27
0.000609713	GO:0045333	GO:BP	cellular respiration	GO:0015980	27
0.0007579	GO:0015988	GO:BP	energy coupled proton transmembrane transport + against electrochemical gradient	GO:1902600	27
0.0007579	GO:0015990	GO:BP	electron transport coupled proton transport	GO:0015988	27
0.000832739	GO:0072657	GO:BP	protein localization to membrane	GO:0034613	27
0.000907087	GO:0006810	GO:BP	transport	GO:0051234	27
0.0012548	GO:0006412	GO:BP	translation	GO:0010467 GO:0034645 GO:0043043 GO:0044267	27
0.00146716	GO:0051234	GO:BP	establishment of localization	GO:0051179	27
0.00165625	GO:0043043	GO:BP	peptide biosynthetic process	GO:0006518 GO:0043604 GO:1901566	27
0.00367017	GO:0034655	GO:BP	nucleobase-containing compound catabolic process	GO:0006139 GO:0019439 GO:0044270 GO:0046700 GO:1901361	27
0.00456067	GO:1902600	GO:BP	proton transmembrane transport	GO:0015672 GO:0098662	27
0.00664923	GO:0046700	GO:BP	heterocycle catabolic process	GO:0044248 GO:0046483	27
0.00685231	GO:0044270	GO:BP	cellular nitrogen compound catabolic process	GO:0034641 GO:0044248	27
0.0082793	GO:0015980	GO:BP	energy derivation by oxidation of organic compounds	GO:0006091 GO:0055114	27
0.00830952	GO:0019439	GO:BP	aromatic compound catabolic process	GO:0006725 GO:0044248	27
0.00880829	GO:0006518	GO:BP	peptide metabolic process	GO:0043603 GO:1901564	27
0.0100278	GO:0043604	GO:BP	amide biosynthetic process	GO:0043603 GO:0044271	27
0.0102649	GO:0016032	GO:BP	viral process	GO:0044403	27
0.0120553	GO:1901361	GO:BP	organic cyclic compound catabolic process	GO:1901360 GO:1901575	27
0.0124113	GO:0009060	GO:BP	aerobic respiration	GO:0045333	27
0.0156411	GO:0044403	GO:BP	symbiotic process	GO:0044419	27
0.0219207	GO:0044419	GO:BP	interspecies interaction between organisms	GO:0051704	27
0.0249369	GO:0002181	GO:BP	cytoplasmic translation	GO:0006412	27
0.0379016	GO:0033365	GO:BP	protein localization to organelle	GO:0034613	27
0.039508	GO:0006091	GO:BP	generation of precursor metabolites and energy	GO:0044237	27
1.44059e-09	GO:0022626	GO:CC	cytosolic ribosome	GO:0005829 GO:0005840	27
2.98864e-07	GO:0044391	GO:CC	ribosomal subunit	GO:0005840 GO:1990904	27
1.47835e-06	GO:0098803	GO:CC	respiratory chain complex	GO:0070469 GO:0098796	27
2.26205e-06	GO:0005840	GO:CC	ribosome	GO:0043232	27
4.57252e-06	GO:0070469	GO:CC	respirasome	GO:0016020 GO:0110165	27
1.37708e-05	GO:0022625	GO:CC	cytosolic large ribosomal subunit	GO:0015934 GO:0022626	27
4.78779e-05	GO:0032991	GO:CC	protein-containing complex	GO:0005575	27
0.000711103	GO:0005743	GO:CC	mitochondrial inner membrane	GO:0019866 GO:0031966	27
0.0010556	GO:0015934	GO:CC	large ribosomal subunit	GO:0044391	27
0.00142182	GO:1990904	GO:CC	ribonucleoprotein complex	GO:0032991	27
0.00189854	GO:0019866	GO:CC	organelle inner membrane	GO:0031090 GO:0031967	27
0.0019761	GO:0098800	GO:CC	inner mitochondrial membrane protein complex	GO:0005743 GO:0098796 GO:0098798	27
0.00407742	GO:0005844	GO:CC	polysome	GO:1990904	27
0.0051986	GO:0070069	GO:CC	cytochrome complex	GO:0032991	27
0.00879508	GO:0005746	GO:CC	mitochondrial respirasome	GO:0005743 GO:0070469	27
0.0227116	GO:0031966	GO:CC	mitochondrial membrane	GO:0005740 GO:0031090	27
0.0334576	GO:1990204	GO:CC	oxidoreductase complex	GO:1902494	27
0.0379003	GO:0005740	GO:CC	mitochondrial envelope	GO:0005739 GO:0031967	27
9.74252e-08	GO:0003735	GO:MF	structural constituent of ribosome	GO:0005198	27
0.000393082	GO:0005198	GO:MF	structural molecule activity	GO:0003674	27
0.000157624	GO:0051270	GO:BP	regulation of cellular component movement	GO:0006928 GO:0032879 GO:0050794	28
0.000493797	GO:0030334	GO:BP	regulation of cell migration	GO:0016477 GO:2000145	28
0.000964311	GO:2000145	GO:BP	regulation of cell motility	GO:0040012 GO:0048870 GO:0051270	28
0.00203846	GO:0040012	GO:BP	regulation of locomotion	GO:0040011 GO:0050789	28
0.0389167	GO:0044706	GO:BP	multi-multicellular organism process	GO:0032501 GO:0051704	28
0.00370322	GO:0005623	GO:CC	cell	GO:0005575	29
0.0160396	GO:0009888	GO:BP	tissue development	GO:0048856	30
0.0487172	GO:0030216	GO:BP	keratinocyte differentiation	GO:0009913 GO:0043588	30
0.0226889	GO:0030018	GO:CC	Z disc	GO:0031674 GO:0110165	30
0.0320875	GO:0031674	GO:CC	I band	GO:0030017 GO:0110165	30
1.70572e-06	GO:0001568	GO:BP	blood vessel development	GO:0001944 GO:0048856	31
2.91126e-06	GO:0001944	GO:BP	vasculature development	GO:0048731 GO:0072358	31
3.40095e-06	GO:0072358	GO:BP	cardiovascular system development	GO:0048731 GO:0072359	31
8.94078e-06	GO:0048514	GO:BP	blood vessel morphogenesis	GO:0001568 GO:0035239	31
1.23772e-05	GO:0035295	GO:BP	tube development	GO:0007275 GO:0048856	31
1.395e-05	GO:0007275	GO:BP	multicellular organism development	GO:0032501 GO:0048856	31
1.99456e-05	GO:0072359	GO:BP	circulatory system development	GO:0048731	31
3.66221e-05	GO:0001525	GO:BP	angiogenesis	GO:0048514 GO:0048646	31
4.85732e-05	GO:0030198	GO:BP	extracellular matrix organization	GO:0043062	31
4.98545e-05	GO:0043062	GO:BP	extracellular structure organization	GO:0016043	31
8.7282e-05	GO:0048856	GO:BP	anatomical structure development	GO:0032502	31
0.000361121	GO:0035239	GO:BP	tube morphogenesis	GO:0009653 GO:0035295	31
0.000474103	GO:0032502	GO:BP	developmental process	GO:0008150	31
0.000601191	GO:0048731	GO:BP	system development	GO:0007275 GO:0048856	31
0.000876956	GO:0050793	GO:BP	regulation of developmental process	GO:0032502 GO:0050789	31
0.000919037	GO:0048869	GO:BP	cellular developmental process	GO:0009987 GO:0032502	31
0.00112356	GO:0008283	GO:BP	cell population proliferation	GO:0008150	31
0.00117976	GO:0016043	GO:BP	cellular component organization	GO:0009987 GO:0071840	31
0.00152984	GO:0009653	GO:BP	anatomical structure morphogenesis	GO:0032502 GO:0048856	31
0.00157281	GO:0009888	GO:BP	tissue development	GO:0048856	31
0.00179473	GO:0042127	GO:BP	regulation of cell population proliferation	GO:0008283 GO:0050794	31
0.00227202	GO:0071840	GO:BP	cellular component organization or biogenesis	GO:0008150	31
0.00354875	GO:0009719	GO:BP	response to endogenous stimulus	GO:0050896	31
0.00436023	GO:0007166	GO:BP	cell surface receptor signaling pathway	GO:0007165	31
0.00468536	GO:0030154	GO:BP	cell differentiation	GO:0048869	31
0.00540054	GO:0032501	GO:BP	multicellular organismal process	GO:0008150	31
0.00547564	GO:0048646	GO:BP	anatomical structure formation involved in morphogenesis	GO:0009653 GO:0032502	31
0.00618363	GO:0016477	GO:BP	cell migration	GO:0048870	31
0.00732029	GO:0030334	GO:BP	regulation of cell migration	GO:0016477 GO:2000145	31
0.00886335	GO:0009611	GO:BP	response to wounding	GO:0006950	31
0.0100818	GO:0045595	GO:BP	regulation of cell differentiation	GO:0030154 GO:0050793 GO:0050794	31
0.0133536	GO:2000145	GO:BP	regulation of cell motility	GO:0040012 GO:0048870 GO:0051270	31
0.0133747	GO:0051239	GO:BP	regulation of multicellular organismal process	GO:0032501 GO:0050789	31
0.0175396	GO:0048870	GO:BP	cell motility	GO:0006928 GO:0040011 GO:0051674	31
0.0175396	GO:0051674	GO:BP	localization of cell	GO:0051179	31
0.0261414	GO:0040012	GO:BP	regulation of locomotion	GO:0040011 GO:0050789	31
0.0293416	GO:0035987	GO:BP	endodermal cell differentiation	GO:0001706 GO:0030154	31
0.0297169	GO:0051270	GO:BP	regulation of cellular component movement	GO:0006928 GO:0032879 GO:0050794	31
0.0365197	GO:0006928	GO:BP	movement of cell or subcellular component	GO:0009987	31
0.0431653	GO:2000026	GO:BP	regulation of multicellular organismal development	GO:0007275 GO:0050793 GO:0051239	31
0.0472233	GO:0001704	GO:BP	formation of primary germ layer	GO:0007369 GO:0048646	31
1.41272e-09	GO:0062023	GO:CC	collagen-containing extracellular matrix	GO:0031012	31
2.88556e-08	GO:0031012	GO:CC	extracellular matrix	GO:0005576 GO:0110165	31
0.000530056	GO:0005615	GO:CC	extracellular space	GO:0005576 GO:0110165	31
0.00263853	GO:0005576	GO:CC	extracellular region	GO:0110165	31
0.00722053	GO:0005788	GO:CC	endoplasmic reticulum lumen	GO:0005783 GO:0070013	31
0.0138209	GO:0005604	GO:CC	basement membrane	GO:0062023	31
0.0489216	GO:1903561	GO:CC	extracellular vesicle	GO:0031982 GO:0043230	31
1.75578e-06	GO:0005201	GO:MF	extracellular matrix structural constituent	GO:0005198	31
1.95213e-05	GO:0005198	GO:MF	structural molecule activity	GO:0003674	31
0.0496785	GO:0030855	GO:BP	epithelial cell differentiation	GO:0030154 GO:0060429	35
0.0134588	GO:0045214	GO:BP	sarcomere organization	GO:0030239 GO:0031032	40
0.0275545	GO:0034097	GO:BP	response to cytokine	GO:0010033	40
0.0449138	GO:0016584	GO:BP	nucleosome positioning	GO:0031497 GO:0034728	40
0.00143399	GO:0099512	GO:CC	supramolecular fiber	GO:0099081	40
0.00157575	GO:0099081	GO:CC	supramolecular polymer	GO:0099080	40
0.00179185	GO:0099513	GO:CC	polymeric cytoskeletal fiber	GO:0005856 GO:0099512	40
0.0110542	GO:0030016	GO:CC	myofibril	GO:0043292	40
0.0150904	GO:0043292	GO:CC	contractile fiber	GO:0005737 GO:0043232 GO:0099512	40
0.0288497	GO:0099080	GO:CC	supramolecular complex	GO:0110165	40
1.51143e-12	GO:0030198	GO:BP	extracellular matrix organization	GO:0043062	41
1.57542e-12	GO:0043062	GO:BP	extracellular structure organization	GO:0016043	41
4.90628e-06	GO:0072359	GO:BP	circulatory system development	GO:0048731	41
6.05679e-06	GO:0001568	GO:BP	blood vessel development	GO:0001944 GO:0048856	41
6.13296e-06	GO:0009653	GO:BP	anatomical structure morphogenesis	GO:0032502 GO:0048856	41
1.02973e-05	GO:0001944	GO:BP	vasculature development	GO:0048731 GO:0072358	41
1.20153e-05	GO:0072358	GO:BP	cardiovascular system development	GO:0048731 GO:0072359	41
5.44586e-05	GO:0009888	GO:BP	tissue development	GO:0048856	41
6.95982e-05	GO:0071230	GO:BP	cellular response to amino acid stimulus	GO:0043200 GO:0071229 GO:0071417 GO:1901701	41
7.61661e-05	GO:0001101	GO:BP	response to acid chemical	GO:0042221	41
8.12607e-05	GO:0009611	GO:BP	response to wounding	GO:0006950	41
0.000107651	GO:0007155	GO:BP	cell adhesion	GO:0022610	41
0.000108058	GO:0009719	GO:BP	response to endogenous stimulus	GO:0050896	41
0.000113328	GO:0022610	GO:BP	biological adhesion	GO:0008150	41
0.000377665	GO:0032963	GO:BP	collagen metabolic process	GO:0008152	41
0.00047654	GO:0035987	GO:BP	endodermal cell differentiation	GO:0001706 GO:0030154	41
0.000591159	GO:0010243	GO:BP	response to organonitrogen compound	GO:0010033 GO:1901698	41
0.000592043	GO:0007369	GO:BP	gastrulation	GO:0048598	41
0.000665205	GO:0007275	GO:BP	multicellular organism development	GO:0032501 GO:0048856	41
0.000802832	GO:0071417	GO:BP	cellular response to organonitrogen compound	GO:0010243 GO:0071310 GO:0071495 GO:1901699	41
0.000923412	GO:0030199	GO:BP	collagen fibril organization	GO:0030198 GO:0097435	41
0.000967354	GO:1901700	GO:BP	response to oxygen-containing compound	GO:0042221	41
0.00117273	GO:1901698	GO:BP	response to nitrogen compound	GO:0042221	41
0.00118822	GO:0043200	GO:BP	response to amino acid	GO:0001101 GO:0010243 GO:1901700	41
0.00124644	GO:0001706	GO:BP	endoderm formation	GO:0001704 GO:0007492	41
0.00135247	GO:0048646	GO:BP	anatomical structure formation involved in morphogenesis	GO:0009653 GO:0032502	41
0.00143965	GO:0071229	GO:BP	cellular response to acid chemical	GO:0001101 GO:0070887	41
0.00148616	GO:0070887	GO:BP	cellular response to chemical stimulus	GO:0042221 GO:0051716	41
0.001732	GO:1901699	GO:BP	cellular response to nitrogen compound	GO:0070887 GO:1901698	41
0.00176312	GO:0071495	GO:BP	cellular response to endogenous stimulus	GO:0009719	41
0.00190595	GO:0001704	GO:BP	formation of primary germ layer	GO:0007369 GO:0048646	41
0.00202936	GO:1901701	GO:BP	cellular response to oxygen-containing compound	GO:0070887 GO:1901700	41
0.00216383	GO:0097435	GO:BP	supramolecular fiber organization	GO:0016043	41
0.00245449	GO:0001501	GO:BP	skeletal system development	GO:0048731	41
0.00383678	GO:0048856	GO:BP	anatomical structure development	GO:0032502	41
0.00399193	GO:0042060	GO:BP	wound healing	GO:0009611	41
0.00688263	GO:0071310	GO:BP	cellular response to organic substance	GO:0010033 GO:0070887	41
0.00862619	GO:0048514	GO:BP	blood vessel morphogenesis	GO:0001568 GO:0035239	41
0.00891335	GO:0007492	GO:BP	endoderm development	GO:0009888	41
0.00947936	GO:0048731	GO:BP	system development	GO:0007275 GO:0048856	41
0.010527	GO:0048869	GO:BP	cellular developmental process	GO:0009987 GO:0032502	41
0.0129461	GO:0033273	GO:BP	response to vitamin	GO:0007584	41
0.0157818	GO:0006928	GO:BP	movement of cell or subcellular component	GO:0009987	41
0.0188854	GO:2000026	GO:BP	regulation of multicellular organismal development	GO:0007275 GO:0050793 GO:0051239	41
0.0191392	GO:0032502	GO:BP	developmental process	GO:0008150	41
0.020091	GO:0016477	GO:BP	cell migration	GO:0048870	41
0.0256631	GO:0060346	GO:BP	bone trabecula formation	GO:0048705 GO:0060343 GO:0061430	41
0.0291788	GO:0016049	GO:BP	cell growth	GO:0009987 GO:0040007	41
0.0307518	GO:0048513	GO:BP	animal organ development	GO:0048731 GO:0048856	41
0.0319642	GO:0051241	GO:BP	negative regulation of multicellular organismal process	GO:0032501 GO:0048519 GO:0051239	41
0.0321814	GO:0001525	GO:BP	angiogenesis	GO:0048514 GO:0048646	41
0.0328175	GO:0051093	GO:BP	negative regulation of developmental process	GO:0032502 GO:0048519 GO:0050793	41
0.0352472	GO:0038063	GO:BP	collagen-activated tyrosine kinase receptor signaling pathway	GO:0007169 GO:0038065	41
0.0395881	GO:0030154	GO:BP	cell differentiation	GO:0048869	41
0.0445251	GO:0050793	GO:BP	regulation of developmental process	GO:0032502 GO:0050789	41
0.0452789	GO:0016043	GO:BP	cellular component organization	GO:0009987 GO:0071840	41
2.44554e-16	GO:0062023	GO:CC	collagen-containing extracellular matrix	GO:0031012	41
1.45479e-14	GO:0031012	GO:CC	extracellular matrix	GO:0005576 GO:0110165	41
6.65609e-11	GO:0098644	GO:CC	complex of collagen trimers	GO:0062023 GO:0099080	41
1.77744e-10	GO:0005788	GO:CC	endoplasmic reticulum lumen	GO:0005783 GO:0070013	41
2.86021e-07	GO:0098643	GO:CC	banded collagen fibril	GO:0098644 GO:0099512	41
2.86021e-07	GO:0005583	GO:CC	fibrillar collagen trimer	GO:0005581 GO:0098643	41
5.84351e-07	GO:0005615	GO:CC	extracellular space	GO:0005576 GO:0110165	41
1.18295e-06	GO:0005581	GO:CC	collagen trimer	GO:0032991	41
5.03768e-06	GO:0005604	GO:CC	basement membrane	GO:0062023	41
5.63169e-05	GO:0099081	GO:CC	supramolecular polymer	GO:0099080	41
6.35964e-05	GO:0005576	GO:CC	extracellular region	GO:0110165	41
0.00185089	GO:0099080	GO:CC	supramolecular complex	GO:0110165	41
0.0109839	GO:0099512	GO:CC	supramolecular fiber	GO:0099081	41
0.0114916	GO:0005783	GO:CC	endoplasmic reticulum	GO:0005737 GO:0012505 GO:0043231	41
6.91642e-16	GO:0005201	GO:MF	extracellular matrix structural constituent	GO:0005198	41
1.37614e-12	GO:0005198	GO:MF	structural molecule activity	GO:0003674	41
1.42578e-08	GO:0030020	GO:MF	extracellular matrix structural constituent conferring tensile strength	GO:0005201	41
1.82413e-07	GO:0048407	GO:MF	platelet-derived growth factor binding	GO:0019838	41
9.28287e-07	GO:0005178	GO:MF	integrin binding	GO:0005102 GO:0044877 GO:0050839	41
0.00299689	GO:0019838	GO:MF	growth factor binding	GO:0005515	41
0.00324551	GO:0044877	GO:MF	protein-containing complex binding	GO:0005488	41
0.032451	GO:0050839	GO:MF	cell adhesion molecule binding	GO:0005515	41
0.0012787	GO:0030198	GO:BP	extracellular matrix organization	GO:0043062	42
0.0013084	GO:0043062	GO:BP	extracellular structure organization	GO:0016043	42
0.00180735	GO:0048856	GO:BP	anatomical structure development	GO:0032502	42
0.00305809	GO:0071230	GO:BP	cellular response to amino acid stimulus	GO:0043200 GO:0071229 GO:0071417 GO:1901701	42
0.00446391	GO:0048513	GO:BP	animal organ development	GO:0048731 GO:0048856	42
0.00869501	GO:0032502	GO:BP	developmental process	GO:0008150	42
0.0154475	GO:0009653	GO:BP	anatomical structure morphogenesis	GO:0032502 GO:0048856	42
0.0166719	GO:0009888	GO:BP	tissue development	GO:0048856	42
0.0190185	GO:0001501	GO:BP	skeletal system development	GO:0048731	42
0.0201949	GO:0001101	GO:BP	response to acid chemical	GO:0042221	42
0.0319383	GO:0043200	GO:BP	response to amino acid	GO:0001101 GO:0010243 GO:1901700	42
0.0357175	GO:0007167	GO:BP	enzyme linked receptor protein signaling pathway	GO:0007166	42
0.036771	GO:0009719	GO:BP	response to endogenous stimulus	GO:0050896	42
0.0494702	GO:0030199	GO:BP	collagen fibril organization	GO:0030198 GO:0097435	42
1.24159e-06	GO:0062023	GO:CC	collagen-containing extracellular matrix	GO:0031012	42
4.61715e-06	GO:0098644	GO:CC	complex of collagen trimers	GO:0062023 GO:0099080	42
1.49784e-05	GO:0031012	GO:CC	extracellular matrix	GO:0005576 GO:0110165	42
9.19324e-05	GO:0005583	GO:CC	fibrillar collagen trimer	GO:0005581 GO:0098643	42
9.19324e-05	GO:0098643	GO:CC	banded collagen fibril	GO:0098644 GO:0099512	42
0.000183346	GO:0005788	GO:CC	endoplasmic reticulum lumen	GO:0005783 GO:0070013	42
0.00397334	GO:0005581	GO:CC	collagen trimer	GO:0032991	42
1.17992e-06	GO:0005201	GO:MF	extracellular matrix structural constituent	GO:0005198	42
6.58276e-05	GO:0048407	GO:MF	platelet-derived growth factor binding	GO:0019838	42
0.000182029	GO:0030020	GO:MF	extracellular matrix structural constituent conferring tensile strength	GO:0005201	42
0.000237432	GO:0005198	GO:MF	structural molecule activity	GO:0003674	42
0.00173279	GO:0019838	GO:MF	growth factor binding	GO:0005515	42
0.00433452	GO:0046332	GO:MF	SMAD binding	GO:0005515	42
0.000887563	GO:0006783	GO:BP	heme biosynthetic process	GO:0006779 GO:0042168 GO:0046148	50
0.00180766	GO:0006779	GO:BP	porphyrin-containing compound biosynthetic process	GO:0006778 GO:0033014 GO:0051188	50
0.00286433	GO:0033014	GO:BP	tetrapyrrole biosynthetic process	GO:0018130 GO:0019438 GO:0033013 GO:0044271 GO:1901362 GO:1901566	50
0.00286433	GO:0042168	GO:BP	heme metabolic process	GO:0006778 GO:0042440	50
0.00628168	GO:0006778	GO:BP	porphyrin-containing compound metabolic process	GO:0033013 GO:0051186	50
0.017506	GO:0046501	GO:BP	protoporphyrinogen IX metabolic process	GO:0006778	50
0.0295664	GO:0033013	GO:BP	tetrapyrrole metabolic process	GO:0006725 GO:0046483 GO:1901360 GO:1901564	50
0.031423	GO:0051186	GO:BP	cofactor metabolic process	GO:0044237	50
0.0402111	GO:0046148	GO:BP	pigment biosynthetic process	GO:0042440	50
2.59829e-06	GO:0030198	GO:BP	extracellular matrix organization	GO:0043062	51
2.67491e-06	GO:0043062	GO:BP	extracellular structure organization	GO:0016043	51
0.00032659	GO:0010243	GO:BP	response to organonitrogen compound	GO:0010033 GO:1901698	51
0.000469914	GO:1901700	GO:BP	response to oxygen-containing compound	GO:0042221	51
0.000627986	GO:0009719	GO:BP	response to endogenous stimulus	GO:0050896	51
0.000650455	GO:1901698	GO:BP	response to nitrogen compound	GO:0042221	51
0.000740614	GO:0030199	GO:BP	collagen fibril organization	GO:0030198 GO:0097435	51
0.000872376	GO:0009611	GO:BP	response to wounding	GO:0006950	51
0.00124923	GO:0048513	GO:BP	animal organ development	GO:0048731 GO:0048856	51
0.00292944	GO:0071310	GO:BP	cellular response to organic substance	GO:0010033 GO:0070887	51
0.00336015	GO:0009888	GO:BP	tissue development	GO:0048856	51
0.00347946	GO:0001503	GO:BP	ossification	GO:0032501	51
0.00384888	GO:0071230	GO:BP	cellular response to amino acid stimulus	GO:0043200 GO:0071229 GO:0071417 GO:1901701	51
0.00538297	GO:0070887	GO:BP	cellular response to chemical stimulus	GO:0042221 GO:0051716	51
0.00556451	GO:0001558	GO:BP	regulation of cell growth	GO:0016049 GO:0040008 GO:0051128	51
0.00830952	GO:0071417	GO:BP	cellular response to organonitrogen compound	GO:0010243 GO:0071310 GO:0071495 GO:1901699	51
0.0104033	GO:0033273	GO:BP	response to vitamin	GO:0007584	51
0.0105373	GO:0071495	GO:BP	cellular response to endogenous stimulus	GO:0009719	51
0.0137058	GO:1901701	GO:BP	cellular response to oxygen-containing compound	GO:0070887 GO:1901700	51
0.016521	GO:1901699	GO:BP	cellular response to nitrogen compound	GO:0070887 GO:1901698	51
0.0201566	GO:0097435	GO:BP	supramolecular fiber organization	GO:0016043	51
0.0203864	GO:0007275	GO:BP	multicellular organism development	GO:0032501 GO:0048856	51
0.0203964	GO:0016049	GO:BP	cell growth	GO:0009987 GO:0040007	51
0.0263047	GO:0048731	GO:BP	system development	GO:0007275 GO:0048856	51
0.0279791	GO:0001101	GO:BP	response to acid chemical	GO:0042221	51
0.0347472	GO:0009653	GO:BP	anatomical structure morphogenesis	GO:0032502 GO:0048856	51
0.040104	GO:0043200	GO:BP	response to amino acid	GO:0001101 GO:0010243 GO:1901700	51
0.0425738	GO:0042060	GO:BP	wound healing	GO:0009611	51
0.0483968	GO:0010033	GO:BP	response to organic substance	GO:0042221	51
8.73516e-09	GO:0005788	GO:CC	endoplasmic reticulum lumen	GO:0005783 GO:0070013	51
2.51882e-08	GO:0098644	GO:CC	complex of collagen trimers	GO:0062023 GO:0099080	51
1.03112e-07	GO:0062023	GO:CC	collagen-containing extracellular matrix	GO:0031012	51
2.86021e-07	GO:0098643	GO:CC	banded collagen fibril	GO:0098644 GO:0099512	51
2.86021e-07	GO:0005583	GO:CC	fibrillar collagen trimer	GO:0005581 GO:0098643	51
1.18295e-06	GO:0005581	GO:CC	collagen trimer	GO:0032991	51
1.60328e-06	GO:0031012	GO:CC	extracellular matrix	GO:0005576 GO:0110165	51
0.00138845	GO:0005615	GO:CC	extracellular space	GO:0005576 GO:0110165	51
6.27914e-10	GO:0005201	GO:MF	extracellular matrix structural constituent	GO:0005198	51
1.53096e-06	GO:0005198	GO:MF	structural molecule activity	GO:0003674	51
2.27023e-06	GO:0030020	GO:MF	extracellular matrix structural constituent conferring tensile strength	GO:0005201	51
9.39699e-05	GO:0048407	GO:MF	platelet-derived growth factor binding	GO:0019838	51
0.00299689	GO:0019838	GO:MF	growth factor binding	GO:0005515	51
0.00257205	KEGG:00190	KEGG	Oxidative phosphorylation	KEGG:00000	7
0.00349201	KEGG:05012	KEGG	Parkinson disease	KEGG:00000	7
0.032271	KEGG:04260	KEGG	Cardiac muscle contraction	KEGG:00000	7
0.043569	KEGG:04714	KEGG	Thermogenesis	KEGG:00000	7
4.35273e-08	KEGG:00190	KEGG	Oxidative phosphorylation	KEGG:00000	14
6.72046e-08	KEGG:05012	KEGG	Parkinson disease	KEGG:00000	14
2.42733e-06	KEGG:04714	KEGG	Thermogenesis	KEGG:00000	14
0.00923188	KEGG:05010	KEGG	Alzheimer disease	KEGG:00000	14
0.0187224	KEGG:05016	KEGG	Huntington disease	KEGG:00000	14
0.032271	KEGG:04260	KEGG	Cardiac muscle contraction	KEGG:00000	14
2.61842e-13	KEGG:00190	KEGG	Oxidative phosphorylation	KEGG:00000	19
4.90643e-13	KEGG:05012	KEGG	Parkinson disease	KEGG:00000	19
8.63498e-11	KEGG:04714	KEGG	Thermogenesis	KEGG:00000	19
0.00520584	KEGG:01100	KEGG	Metabolic pathways	KEGG:00000	19
0.049432	KEGG:04723	KEGG	Retrograde endocannabinoid signaling	KEGG:00000	19
0.000848683	KEGG:04510	KEGG	Focal adhesion	KEGG:00000	25
0.00289956	KEGG:04512	KEGG	ECM-receptor interaction	KEGG:00000	25
8.25722e-06	KEGG:03010	KEGG	Ribosome	KEGG:00000	27
0.000203168	KEGG:00190	KEGG	Oxidative phosphorylation	KEGG:00000	27
0.000329341	KEGG:05012	KEGG	Parkinson disease	KEGG:00000	27
0.000889583	KEGG:04714	KEGG	Thermogenesis	KEGG:00000	27
0.000153407	KEGG:04512	KEGG	ECM-receptor interaction	KEGG:00000	31
0.0162993	KEGG:05222	KEGG	Small cell lung cancer	KEGG:00000	31
0.0236537	KEGG:04933	KEGG	AGE-RAGE signaling pathway in diabetic complications	KEGG:00000	31
0.0244223	KEGG:04510	KEGG	Focal adhesion	KEGG:00000	31
2.58123e-05	KEGG:04974	KEGG	Protein digestion and absorption	KEGG:00000	41
3.66067e-05	KEGG:04512	KEGG	ECM-receptor interaction	KEGG:00000	41
0.000109734	KEGG:04933	KEGG	AGE-RAGE signaling pathway in diabetic complications	KEGG:00000	41
0.00241555	KEGG:05146	KEGG	Amoebiasis	KEGG:00000	41
0.0132771	KEGG:04510	KEGG	Focal adhesion	KEGG:00000	41
0.0166597	KEGG:04926	KEGG	Relaxin signaling pathway	KEGG:00000	41
0.000362672	KEGG:04974	KEGG	Protein digestion and absorption	KEGG:00000	42
0.000362672	KEGG:04974	KEGG	Protein digestion and absorption	KEGG:00000	51
0.0269769	KEGG:04512	KEGG	ECM-receptor interaction	KEGG:00000	51
0.0321772	KEGG:05146	KEGG	Amoebiasis	KEGG:00000	51
5.07793e-05	REAC:R-HSA-452723	REAC	Transcriptional regulation of pluripotent stem cells	REAC:R-HSA-1266738	2
0.00051643	REAC:R-HSA-2892247	REAC	POU5F1 (OCT4) + SOX2 + NANOG activate genes related to proliferation	REAC:R-HSA-452723	2
2.42945e-13	REAC:R-HSA-76002	REAC	Platelet activation + signaling and aggregation	REAC:R-HSA-109582	5
7.75487e-10	REAC:R-HSA-114608	REAC	Platelet degranulation	REAC:R-HSA-76005	5
1.22053e-09	REAC:R-HSA-76005	REAC	Response to elevated platelet cytosolic Ca2+	REAC:R-HSA-76002	5
3.45624e-08	REAC:R-HSA-109582	REAC	Hemostasis	REAC:0000000	5
0.00039901	REAC:R-HSA-611105	REAC	Respiratory electron transport	REAC:R-HSA-163200	7
0.00109189	REAC:R-HSA-163200	REAC	Respiratory electron transport + ATP synthesis by chemiosmotic coupling + and heat production by uncoupling proteins.	REAC:R-HSA-1428517	7
0.00579537	REAC:R-HSA-1428517	REAC	The citric acid (TCA) cycle and respiratory electron transport	REAC:R-HSA-1430728	7
4.09727e-25	REAC:R-HSA-192823	REAC	Viral mRNA Translation	REAC:R-HSA-168273	11
4.09727e-25	REAC:R-HSA-156902	REAC	Peptide chain elongation	REAC:R-HSA-156842	11
8.82522e-25	REAC:R-HSA-2408557	REAC	Selenocysteine synthesis	REAC:R-HSA-2408522	11
8.82522e-25	REAC:R-HSA-156842	REAC	Eukaryotic Translation Elongation	REAC:R-HSA-72766	11
8.82522e-25	REAC:R-HSA-72764	REAC	Eukaryotic Translation Termination	REAC:R-HSA-72766	11
1.27788e-24	REAC:R-HSA-975956	REAC	Nonsense Mediated Decay (NMD) independent of the Exon Junction Complex (EJC)	REAC:R-HSA-927802	11
3.69369e-24	REAC:R-HSA-72689	REAC	Formation of a pool of free 40S subunits	REAC:R-HSA-72737	11
1.87611e-23	REAC:R-HSA-156827	REAC	L13a-mediated translational silencing of Ceruloplasmin expression	REAC:R-HSA-72613	11
2.18788e-23	REAC:R-HSA-1799339	REAC	SRP-dependent cotranslational protein targeting to membrane	REAC:R-HSA-72766	11
2.18788e-23	REAC:R-HSA-72706	REAC	GTP hydrolysis and joining of the 60S ribosomal subunit	REAC:R-HSA-72737	11
3.43974e-23	REAC:R-HSA-927802	REAC	Nonsense-Mediated Decay (NMD)	REAC:R-HSA-8953854	11
3.43974e-23	REAC:R-HSA-975957	REAC	Nonsense Mediated Decay (NMD) enhanced by the Exon Junction Complex (EJC)	REAC:R-HSA-927802	11
3.98842e-23	REAC:R-HSA-2408522	REAC	Selenoamino acid metabolism	REAC:R-HSA-71291	11
6.16752e-23	REAC:R-HSA-72737	REAC	Cap-dependent Translation Initiation	REAC:R-HSA-72613	11
6.16752e-23	REAC:R-HSA-72613	REAC	Eukaryotic Translation Initiation	REAC:R-HSA-72766	11
3.15716e-22	REAC:R-HSA-168273	REAC	Influenza Viral RNA Transcription and Replication	REAC:R-HSA-168255	11
9.70672e-22	REAC:R-HSA-168255	REAC	Influenza Life Cycle	REAC:R-HSA-168254	11
2.77074e-21	REAC:R-HSA-168254	REAC	Influenza Infection	REAC:R-HSA-5663205	11
1.87135e-20	REAC:R-HSA-9010553	REAC	Regulation of expression of SLITs and ROBOs	REAC:R-HSA-376176	11
7.84224e-20	REAC:R-HSA-6791226	REAC	Major pathway of rRNA processing in the nucleolus and cytosol	REAC:R-HSA-8868773	11
1.90579e-19	REAC:R-HSA-8868773	REAC	rRNA processing in the nucleus and cytosol	REAC:R-HSA-72312	11
4.06979e-19	REAC:R-HSA-72312	REAC	rRNA processing	REAC:R-HSA-8953854	11
9.81642e-19	REAC:R-HSA-376176	REAC	Signaling by ROBO receptors	REAC:R-HSA-422475	11
1.76993e-16	REAC:R-HSA-72766	REAC	Translation	REAC:R-HSA-392499	11
2.68701e-15	REAC:R-HSA-71291	REAC	Metabolism of amino acids and derivatives	REAC:R-HSA-1430728	11
5.36496e-15	REAC:R-HSA-5663205	REAC	Infectious disease	REAC:R-HSA-1643685	11
1.32691e-12	REAC:R-HSA-8953854	REAC	Metabolism of RNA	REAC:0000000	11
3.10044e-12	REAC:R-HSA-422475	REAC	Axon guidance	REAC:R-HSA-1266738	11
2.11277e-11	REAC:R-HSA-72695	REAC	Formation of the ternary complex + and subsequently + the 43S complex	REAC:R-HSA-72737	11
7.33872e-11	REAC:R-HSA-72702	REAC	Ribosomal scanning and start codon recognition	REAC:R-HSA-72737	11
7.33872e-11	REAC:R-HSA-72649	REAC	Translation initiation complex formation	REAC:R-HSA-72662	11
8.6502e-11	REAC:R-HSA-72662	REAC	Activation of the mRNA upon binding of the cap-binding complex and eIFs + and subsequent binding to 43S	REAC:R-HSA-72737	11
9.51276e-09	REAC:R-HSA-1266738	REAC	Developmental Biology	REAC:0000000	11
3.95859e-08	REAC:R-HSA-1643685	REAC	Disease	REAC:0000000	11
0.000941472	REAC:R-HSA-392499	REAC	Metabolism of proteins	REAC:0000000	11
0.00117041	REAC:R-HSA-1430728	REAC	Metabolism	REAC:0000000	11
0.0177272	REAC:R-HSA-6809371	REAC	Formation of the cornified envelope	REAC:R-HSA-6805567	12
0.0226066	REAC:R-HSA-6805567	REAC	Keratinization	REAC:R-HSA-1266738	12
3.31718e-09	REAC:R-HSA-163200	REAC	Respiratory electron transport + ATP synthesis by chemiosmotic coupling + and heat production by uncoupling proteins.	REAC:R-HSA-1428517	14
3.55768e-08	REAC:R-HSA-1428517	REAC	The citric acid (TCA) cycle and respiratory electron transport	REAC:R-HSA-1430728	14
5.31086e-07	REAC:R-HSA-611105	REAC	Respiratory electron transport	REAC:R-HSA-163200	14
5.27995e-13	REAC:R-HSA-163200	REAC	Respiratory electron transport + ATP synthesis by chemiosmotic coupling + and heat production by uncoupling proteins.	REAC:R-HSA-1428517	19
1.14059e-11	REAC:R-HSA-1428517	REAC	The citric acid (TCA) cycle and respiratory electron transport	REAC:R-HSA-1430728	19
7.24477e-11	REAC:R-HSA-611105	REAC	Respiratory electron transport	REAC:R-HSA-163200	19
0.00741255	REAC:R-HSA-6799198	REAC	Complex I biogenesis	REAC:R-HSA-611105	19
0.035504	REAC:R-HSA-1430728	REAC	Metabolism	REAC:0000000	19
0.00155019	REAC:R-HSA-194306	REAC	Neurophilin interactions with VEGF and VEGFR	REAC:R-HSA-194138	21
0.000766742	REAC:R-HSA-3000178	REAC	ECM proteoglycans	REAC:R-HSA-1474244	25
0.00117087	REAC:R-HSA-445355	REAC	Smooth Muscle Contraction	REAC:R-HSA-397014	25
0.00137091	REAC:R-HSA-216083	REAC	Integrin cell surface interactions	REAC:R-HSA-1474244	25
0.00625293	REAC:R-HSA-381426	REAC	Regulation of Insulin-like Growth Factor (IGF) transport and uptake by Insulin-like Growth Factor Binding Proteins (IGFBPs)	REAC:R-HSA-392499	25
0.0137218	REAC:R-HSA-3000171	REAC	Non-integrin membrane-ECM interactions	REAC:R-HSA-1474244	25
0.0409868	REAC:R-HSA-3000157	REAC	Laminin interactions	REAC:R-HSA-1474244	25
7.8404e-11	REAC:R-HSA-156902	REAC	Peptide chain elongation	REAC:R-HSA-156842	27
1.24021e-10	REAC:R-HSA-156842	REAC	Eukaryotic Translation Elongation	REAC:R-HSA-72766	27
7.35048e-09	REAC:R-HSA-192823	REAC	Viral mRNA Translation	REAC:R-HSA-168273	27
1.10696e-08	REAC:R-HSA-2408557	REAC	Selenocysteine synthesis	REAC:R-HSA-2408522	27
1.10696e-08	REAC:R-HSA-72764	REAC	Eukaryotic Translation Termination	REAC:R-HSA-72766	27
1.34903e-08	REAC:R-HSA-975956	REAC	Nonsense Mediated Decay (NMD) independent of the Exon Junction Complex (EJC)	REAC:R-HSA-927802	27
2.38044e-08	REAC:R-HSA-72689	REAC	Formation of a pool of free 40S subunits	REAC:R-HSA-72737	27
5.69109e-08	REAC:R-HSA-156827	REAC	L13a-mediated translational silencing of Ceruloplasmin expression	REAC:R-HSA-72613	27
6.18094e-08	REAC:R-HSA-72706	REAC	GTP hydrolysis and joining of the 60S ribosomal subunit	REAC:R-HSA-72737	27
6.18094e-08	REAC:R-HSA-1799339	REAC	SRP-dependent cotranslational protein targeting to membrane	REAC:R-HSA-72766	27
7.88209e-08	REAC:R-HSA-927802	REAC	Nonsense-Mediated Decay (NMD)	REAC:R-HSA-8953854	27
7.88209e-08	REAC:R-HSA-975957	REAC	Nonsense Mediated Decay (NMD) enhanced by the Exon Junction Complex (EJC)	REAC:R-HSA-927802	27
8.5348e-08	REAC:R-HSA-2408522	REAC	Selenoamino acid metabolism	REAC:R-HSA-71291	27
1.07894e-07	REAC:R-HSA-72613	REAC	Eukaryotic Translation Initiation	REAC:R-HSA-72766	27
1.07894e-07	REAC:R-HSA-72737	REAC	Cap-dependent Translation Initiation	REAC:R-HSA-72613	27
2.59932e-07	REAC:R-HSA-168273	REAC	Influenza Viral RNA Transcription and Replication	REAC:R-HSA-168255	27
4.76291e-07	REAC:R-HSA-168255	REAC	Influenza Life Cycle	REAC:R-HSA-168254	27
8.38896e-07	REAC:R-HSA-168254	REAC	Influenza Infection	REAC:R-HSA-5663205	27
2.35386e-06	REAC:R-HSA-9010553	REAC	Regulation of expression of SLITs and ROBOs	REAC:R-HSA-376176	27
5.10598e-06	REAC:R-HSA-6791226	REAC	Major pathway of rRNA processing in the nucleolus and cytosol	REAC:R-HSA-8868773	27
8.25104e-06	REAC:R-HSA-8868773	REAC	rRNA processing in the nucleus and cytosol	REAC:R-HSA-72312	27
1.24332e-05	REAC:R-HSA-72312	REAC	rRNA processing	REAC:R-HSA-8953854	27
1.26167e-05	REAC:R-HSA-72766	REAC	Translation	REAC:R-HSA-392499	27
2.0008e-05	REAC:R-HSA-376176	REAC	Signaling by ROBO receptors	REAC:R-HSA-422475	27
9.82669e-05	REAC:R-HSA-5663205	REAC	Infectious disease	REAC:R-HSA-1643685	27
0.000264474	REAC:R-HSA-422475	REAC	Axon guidance	REAC:R-HSA-1266738	27
0.000297433	REAC:R-HSA-1430728	REAC	Metabolism	REAC:0000000	27
0.000330007	REAC:R-HSA-163200	REAC	Respiratory electron transport + ATP synthesis by chemiosmotic coupling + and heat production by uncoupling proteins.	REAC:R-HSA-1428517	27
0.00141976	REAC:R-HSA-71291	REAC	Metabolism of amino acids and derivatives	REAC:R-HSA-1430728	27
0.00331487	REAC:R-HSA-1428517	REAC	The citric acid (TCA) cycle and respiratory electron transport	REAC:R-HSA-1430728	27
0.00363417	REAC:R-HSA-611105	REAC	Respiratory electron transport	REAC:R-HSA-163200	27
0.0492524	REAC:R-HSA-1266738	REAC	Developmental Biology	REAC:0000000	27
1.7668e-06	REAC:R-HSA-3000178	REAC	ECM proteoglycans	REAC:R-HSA-1474244	31
4.54835e-05	REAC:R-HSA-3000171	REAC	Non-integrin membrane-ECM interactions	REAC:R-HSA-1474244	31
0.000260727	REAC:R-HSA-216083	REAC	Integrin cell surface interactions	REAC:R-HSA-1474244	31
0.00034925	REAC:R-HSA-2173782	REAC	Binding and Uptake of Ligands by Scavenger Receptors	REAC:R-HSA-5653656	31
0.000956695	REAC:R-HSA-1474244	REAC	Extracellular matrix organization	REAC:0000000	31
0.00162363	REAC:R-HSA-3000480	REAC	Scavenging by Class A Receptors	REAC:R-HSA-2173782	31
0.00785443	REAC:R-HSA-3000170	REAC	Syndecan interactions	REAC:R-HSA-3000171	31
0.0143271	REAC:R-HSA-3000157	REAC	Laminin interactions	REAC:R-HSA-1474244	31
0.0427034	REAC:R-HSA-9006934	REAC	Signaling by Receptor Tyrosine Kinases	REAC:R-HSA-162582	31
0.043306	REAC:R-HSA-6785807	REAC	Interleukin-4 and Interleukin-13 signaling	REAC:R-HSA-449147	31
2.5328e-13	REAC:R-HSA-216083	REAC	Integrin cell surface interactions	REAC:R-HSA-1474244	41
1.13839e-11	REAC:R-HSA-3000178	REAC	ECM proteoglycans	REAC:R-HSA-1474244	41
8.71147e-11	REAC:R-HSA-1474228	REAC	Degradation of the extracellular matrix	REAC:R-HSA-1474244	41
2.1523e-10	REAC:R-HSA-3000171	REAC	Non-integrin membrane-ECM interactions	REAC:R-HSA-1474244	41
2.18506e-10	REAC:R-HSA-1474244	REAC	Extracellular matrix organization	REAC:0000000	41
5.40481e-09	REAC:R-HSA-3000170	REAC	Syndecan interactions	REAC:R-HSA-3000171	41
1.66304e-08	REAC:R-HSA-8874081	REAC	MET activates PTK2 signaling	REAC:R-HSA-8875878	41
2.49776e-08	REAC:R-HSA-1442490	REAC	Collagen degradation	REAC:R-HSA-1474228	41
1.50107e-07	REAC:R-HSA-8875878	REAC	MET promotes cell motility	REAC:R-HSA-6806834	41
2.58322e-07	REAC:R-HSA-8948216	REAC	Collagen chain trimerization	REAC:R-HSA-1650814	41
2.07679e-06	REAC:R-HSA-2022090	REAC	Assembly of collagen fibrils and other multimeric structures	REAC:R-HSA-1474290	41
6.03801e-06	REAC:R-HSA-1650814	REAC	Collagen biosynthesis and modifying enzymes	REAC:R-HSA-1474290	41
1.06283e-05	REAC:R-HSA-2173782	REAC	Binding and Uptake of Ligands by Scavenger Receptors	REAC:R-HSA-5653656	41
1.51885e-05	REAC:R-HSA-6806834	REAC	Signaling by MET	REAC:R-HSA-9006934	41
2.14812e-05	REAC:R-HSA-3000480	REAC	Scavenging by Class A Receptors	REAC:R-HSA-2173782	41
3.72249e-05	REAC:R-HSA-1474290	REAC	Collagen formation	REAC:R-HSA-1474244	41
7.12279e-05	REAC:R-HSA-9006934	REAC	Signaling by Receptor Tyrosine Kinases	REAC:R-HSA-162582	41
0.000102441	REAC:R-HSA-186797	REAC	Signaling by PDGF	REAC:R-HSA-9006934	41
0.00173107	REAC:R-HSA-2214320	REAC	Anchoring fibril formation	REAC:R-HSA-2022090	41
0.00181248	REAC:R-HSA-419037	REAC	NCAM1 interactions	REAC:R-HSA-375165	41
0.00386219	REAC:R-HSA-2243919	REAC	Crosslinking of collagen fibrils	REAC:R-HSA-2022090	41
0.00466262	REAC:R-HSA-381426	REAC	Regulation of Insulin-like Growth Factor (IGF) transport and uptake by Insulin-like Growth Factor Binding Proteins (IGFBPs)	REAC:R-HSA-392499	41
0.0107912	REAC:R-HSA-375165	REAC	NCAM signaling for neurite out-growth	REAC:R-HSA-422475	41
0.000204907	REAC:R-HSA-1474228	REAC	Degradation of the extracellular matrix	REAC:R-HSA-1474244	42
0.000211137	REAC:R-HSA-3000178	REAC	ECM proteoglycans	REAC:R-HSA-1474244	42
0.000378509	REAC:R-HSA-216083	REAC	Integrin cell surface interactions	REAC:R-HSA-1474244	42
0.000472589	REAC:R-HSA-2173782	REAC	Binding and Uptake of Ligands by Scavenger Receptors	REAC:R-HSA-5653656	42
0.00103559	REAC:R-HSA-8948216	REAC	Collagen chain trimerization	REAC:R-HSA-1650814	42
0.00161001	REAC:R-HSA-1474244	REAC	Extracellular matrix organization	REAC:0000000	42
0.00205406	REAC:R-HSA-3000480	REAC	Scavenging by Class A Receptors	REAC:R-HSA-2173782	42
0.00442402	REAC:R-HSA-2022090	REAC	Assembly of collagen fibrils and other multimeric structures	REAC:R-HSA-1474290	42
0.00483514	REAC:R-HSA-1442490	REAC	Collagen degradation	REAC:R-HSA-1474228	42
0.00483514	REAC:R-HSA-3000171	REAC	Non-integrin membrane-ECM interactions	REAC:R-HSA-1474244	42
0.0093336	REAC:R-HSA-1650814	REAC	Collagen biosynthesis and modifying enzymes	REAC:R-HSA-1474290	42
0.00992966	REAC:R-HSA-3000170	REAC	Syndecan interactions	REAC:R-HSA-3000171	42
0.018106	REAC:R-HSA-8874081	REAC	MET activates PTK2 signaling	REAC:R-HSA-8875878	42
0.0334273	REAC:R-HSA-1474290	REAC	Collagen formation	REAC:R-HSA-1474244	42
0.0208549	REAC:R-HSA-196071	REAC	Metabolism of steroid hormones	REAC:R-HSA-8957322	45
0.0298282	REAC:R-HSA-189451	REAC	Heme biosynthesis	REAC:R-HSA-189445	50
2.75653e-07	REAC:R-HSA-3000171	REAC	Non-integrin membrane-ECM interactions	REAC:R-HSA-1474244	51
4.60261e-07	REAC:R-HSA-8874081	REAC	MET activates PTK2 signaling	REAC:R-HSA-8875878	51
1.08631e-06	REAC:R-HSA-3000178	REAC	ECM proteoglycans	REAC:R-HSA-1474244	51
1.36402e-06	REAC:R-HSA-1474228	REAC	Degradation of the extracellular matrix	REAC:R-HSA-1474244	51
1.5614e-06	REAC:R-HSA-9006934	REAC	Signaling by Receptor Tyrosine Kinases	REAC:R-HSA-162582	51
2.16445e-06	REAC:R-HSA-216083	REAC	Integrin cell surface interactions	REAC:R-HSA-1474244	51
2.94447e-06	REAC:R-HSA-8875878	REAC	MET promotes cell motility	REAC:R-HSA-6806834	51
4.66207e-06	REAC:R-HSA-8948216	REAC	Collagen chain trimerization	REAC:R-HSA-1650814	51
1.6196e-05	REAC:R-HSA-1474244	REAC	Extracellular matrix organization	REAC:0000000	51
2.73482e-05	REAC:R-HSA-2022090	REAC	Assembly of collagen fibrils and other multimeric structures	REAC:R-HSA-1474290	51
3.04719e-05	REAC:R-HSA-1442490	REAC	Collagen degradation	REAC:R-HSA-1474228	51
3.86428e-05	REAC:R-HSA-3000170	REAC	Syndecan interactions	REAC:R-HSA-3000171	51
6.78345e-05	REAC:R-HSA-1650814	REAC	Collagen biosynthesis and modifying enzymes	REAC:R-HSA-1474290	51
0.000148927	REAC:R-HSA-6806834	REAC	Signaling by MET	REAC:R-HSA-9006934	51
0.000252979	REAC:R-HSA-2173782	REAC	Binding and Uptake of Ligands by Scavenger Receptors	REAC:R-HSA-5653656	51
0.000320108	REAC:R-HSA-1474290	REAC	Collagen formation	REAC:R-HSA-1474244	51
0.00126438	REAC:R-HSA-3000480	REAC	Scavenging by Class A Receptors	REAC:R-HSA-2173782	51
