# Supplementary material for: Mapping the biogenesis of forward programmed megakaryocytes from induced pluripotent stem cells
Source: Sci Adv. 2022 Feb 16;8(7):eabj8618. doi: 10.1126/sciadv.abj8618 (PMC8849335; doi:10.1126/sciadv.abj8618)
Supplement: Supplementary file 2 — Tables S2 to S8 [file sciadv.abj8618_tables_s2_to_s8.zip › sciadv.abj8618_table_s5.xlsx]

## Sheet: laurenti-integrate-donor1
Supplementary Table 5: Cells identified by random forest model as corresponding to in vivo haematopoietic intermediates.
Donor 1	EryP	HSC/MPP	MEP	MkP	None
D0	0	0	11	0	1557
D0_single	0	0	0	0	103
D0_timecourse	0	0	0	0	36
D1	0	0	3	0	98
D2	0	0	4	0	448
D3	0	1	1	0	1155
D4	0	0	6	0	460
D5	8	42	121	0	5986
D6	5	4	20	0	423
D7	12	6	36	0	390
D8	26	38	262	1	2077
D9	2	0	13	0	30
D10	49	13	1892	0	2984
D15	6	0	265	25	436
D20	0	0	341	964	1876
Donor 2			MEP	MkP	None
D0			15	0	1553
D0_single			2	0	101
D0_timecourse			0	0	36
D1			3	0	98
D2			9	0	443
D3			28	0	1129
D4			18	0	448
D5			64	0	6093
D6			11	0	441
D7			26	0	418
D8			100	0	2304
D9			0	0	45
D10			556	0	4382
D15			43	3	686
D20			26	289	2866
