# Supplementary material for: Mapping the biogenesis of forward programmed megakaryocytes from induced pluripotent stem cells
Source: Sci Adv. 2022 Feb 16;8(7):eabj8618. doi: 10.1126/sciadv.abj8618 (PMC8849335; doi:10.1126/sciadv.abj8618)
Supplement: Supplementary file 2 — Tables S2 to S8 [file sciadv.abj8618_tables_s2_to_s8.zip › sciadv.abj8618_table_s7.xlsx]

## Sheet: Supplementary Table 5
Supplementary Table 7: Markers of each monocle cluster from MICB+PVR+ MKP scRNA seq
avg_diff	power	avg_logFC	pct.1	pct.2	cluster	gene
1.8944	0.802	1.8944	0.926	0.453	1	S100A11
1.0668	0.784	1.0668	1	0.955	1	RAC2
1.17548	0.742	1.17548	0.953	0.631	1	SAMSN1
1.21874	0.738	1.21874	1	0.975	1	PRDX1
1.72911	0.722	1.72911	0.973	0.755	1	VIM
1.26858	0.704	1.26858	0.791	0.145	1	NAV1
1.51644	0.7	1.51644	0.899	0.71	1	VWA5A
1.98912	0.67	1.98912	0.716	0.088	1	ANXA1
1.07106	0.668	1.07106	0.743	0.122	1	ARHGEF6
1.22294	0.646	1.22294	0.811	0.209	1	GDF3
3.09433	0.63	3.09433	0.642	0.022	1	CPA3
1.58295	0.61	1.58295	0.628	0.027	1	AHNAK
1.13183	0.61	1.13183	0.831	0.496	1	CD99
2.18253	0.604	2.18253	0.622	0.042	1	KIT
1.84345	0.604	1.84345	0.608	0.007	1	HPGDS
1.10409	0.594	1.10409	0.892	0.463	1	BST2
1.03976	0.574	1.03976	0.669	0.149	1	PMP22
1.22821	0.536	1.22821	0.831	0.597	1	SFRP1
2.12904	0.528	2.12904	0.561	0.043	1	NTS
1.99818	0.522	1.99818	0.534	0.017	1	RHEX
1.02154	0.854	1.02154	0.994	0.861	2	RANBP1
1.24585	0.816	1.24585	0.99	0.867	2	DUT
1.42632	0.808	1.42632	0.9	0.213	2	FABP5
1.88609	0.804	1.88609	0.881	0.204	2	TYMS
1.4013	0.8	1.4013	1	0.979	2	TUBA1B
1.61719	0.796	1.61719	0.942	0.488	2	UBE2T
1.01885	0.788	1.01885	0.984	0.549	2	SRM
1.0789	0.786	1.0789	0.99	0.756	2	LDHA
1.28752	0.734	1.28752	0.842	0.229	2	MCM7
1.30646	0.716	1.30646	0.791	0.139	2	PCLAF
1.42193	0.698	1.42193	0.945	0.633	2	STMN1
1.02386	0.698	1.02386	0.826	0.242	2	MCM3
1.09408	0.694	1.09408	0.814	0.186	2	MCM5
1.03756	0.678	1.03756	0.875	0.37	2	MGST1
1.07438	0.67	1.07438	0.73	0.096	2	ZWINT
1.01859	0.67	1.01859	0.727	0.095	2	ATAD2
1.03291	0.666	1.03291	0.746	0.104	2	CDT1
1.04454	0.66	1.04454	0.849	0.367	2	PCNA
1.01335	0.644	1.01335	0.74	0.147	2	FEN1
1.10212	0.634	1.10212	0.707	0.122	2	CENPW
1.0728	0.824	1.0728	1	1	3	OAZ1
1.01065	0.778	1.01065	0.997	0.85	3	P2RX1
1.10698	0.77	1.10698	0.992	0.853	3	MFSD1
2.02462	0.764	2.02462	0.97	0.55	3	CLEC1B
1.03132	0.76	1.03132	0.985	0.819	3	NT5C3A
2.44404	0.754	2.44404	0.955	0.575	3	PPBP
1.46813	0.744	1.46813	0.99	0.731	3	TUBB1
1.14055	0.73	1.14055	0.985	0.749	3	TMEM40
1.14883	0.724	1.14883	0.965	0.718	3	CNST
1.17529	0.718	1.17529	0.945	0.584	3	DMTN
1.06183	0.714	1.06183	1	0.971	3	STOM
1.114	0.712	1.114	0.997	0.858	3	CTSA
1.07282	0.706	1.07282	0.975	0.762	3	ADD3
1.27139	0.704	1.27139	0.987	0.772	3	TREML1
1.09121	0.67	1.09121	0.992	0.844	3	GP9
1.0098	0.668	1.0098	0.977	0.67	3	LTBP1
1.33767	0.656	1.33767	0.982	0.786	3	THBS1
1.14227	0.648	1.14227	0.977	0.726	3	GSN
1.44948	0.646	1.44948	0.972	0.734	3	TUBA4A
1.07057	0.646	1.07057	0.97	0.731	3	ABCC3
1.02629	0.882	1.02629	1	0.986	4	PSMB2
1.04518	0.824	1.04518	1	0.995	4	HSP90AB1
1.00887	0.768	1.00887	0.991	0.853	4	CYB5R1
1.67181	0.722	1.67181	0.817	0.217	4	MLLT11
1.09935	0.64	1.09935	1	0.964	4	SQSTM1
2.08337	0.566	2.08337	0.948	0.847	4	HSPA1A
1.23827	0.502	1.23827	1	0.998	4	HSP90AA1
1.19127	0.44	1.19127	0.983	0.931	4	HSPA5
1.13493	0.418	1.13493	0.948	0.803	4	SLC3A2
1.18768	0.408	1.18768	0.426	0.021	4	UCHL1
2.15	0.906	2.15	0.989	0.445	5	ALAS2
1.79724	0.84	1.79724	0.966	0.604	5	GYPC
1.46969	0.82	1.46969	1	0.987	5	BLVRB
2.45621	0.816	2.45621	0.862	0.18	5	HMBS
1.61961	0.804	1.61961	0.966	0.518	5	AC104389.4
1.51994	0.782	1.51994	0.954	0.548	5	BTG2
2.36114	0.766	2.36114	0.931	0.503	5	HBA2
1.70911	0.766	1.70911	0.828	0.12	5	GYPA
1.68743	0.758	1.68743	0.885	0.306	5	GYPB
1.96806	0.746	1.96806	0.977	0.828	5	SLC25A37
1.73605	0.734	1.73605	0.954	0.784	5	HBA1
1.60581	0.72	1.60581	0.989	0.886	5	HBG2
1.46896	0.696	1.46896	0.839	0.273	5	KLF1
1.43956	0.696	1.43956	0.897	0.503	5	KRT18
1.44913	0.682	1.44913	0.828	0.29	5	CTSL
1.02912	0.662	1.02912	0.977	0.74	5	FAM210B
3.83662	0.654	3.83662	0.828	0.334	5	HBE1
2.33382	0.62	2.33382	0.966	0.847	5	HBG1
1.61501	0.6	1.61501	0.897	0.522	5	CTSB
4.28966	0.594	4.28966	0.655	0.116	5	HBZ
1.18444	0.594	1.18444	0.966	0.829	5	SLC25A39
1.47222	0.79	1.47222	0.92	0.231	7	GDF3
1.3629	0.764	1.3629	0.973	0.479	7	BST2
1.47917	0.76	1.47917	0.973	0.765	7	VIM
1.05483	0.726	1.05483	0.92	0.371	7	CD44
1.41423	0.714	1.41423	0.84	0.259	7	ECSCR
1.0277	0.676	1.0277	0.987	0.977	7	PRDX1
1.38917	0.662	1.38917	0.8	0.294	7	ENC1
1.34551	0.608	1.34551	0.92	0.68	7	IGFBP2
1.04237	0.608	1.04237	0.747	0.186	7	ALDH1A1
1.09693	0.606	1.09693	1	0.988	7	DBI
1.01627	0.564	1.01627	0.72	0.206	7	PLVAP
1.02065	0.544	1.02065	0.76	0.232	7	TM4SF1
1.51825	0.896	1.51825	1	0.993	9	RPS27L
2.02508	0.798	2.02508	1	0.666	9	CDKN1A
1.21854	0.744	1.21854	0.983	0.555	9	BTG2
1.3376	0.742	1.3376	0.966	0.616	9	BBC3
1.19493	0.716	1.19493	0.845	0.236	9	PIK3IP1
1.31237	0.7	1.31237	1	0.883	9	UBE2B
1.19234	0.692	1.19234	1	0.873	9	HIST1H1C
1.23905	0.678	1.23905	0.828	0.375	9	ANXA4
1.00589	0.674	1.00589	1	0.978	9	NEAT1
1.84999	0.67	1.84999	1	0.861	9	SAT1
1.0596	0.67	1.0596	1	0.908	9	ISCU
1.90597	0.654	1.90597	0.879	0.532	9	GDF15
1.08215	0.654	1.08215	1	0.799	9	HIST1H2AC
1.06212	0.654	1.06212	0.897	0.574	9	STX7
1.3408	0.626	1.3408	0.862	0.498	9	DDIT3
1.3081	0.612	1.3081	0.983	0.819	9	IFIT1
1.09569	0.61	1.09569	0.845	0.535	9	TRIAP1
1.13204	0.58	1.13204	0.879	0.548	9	BTG1
1.7982	0.576	1.7982	0.672	0.192	9	HIST1H4H
1.08078	0.57	1.08078	0.707	0.184	9	TMEM140
1.0584	0.456	1.0584	0.893	0.685	11	SH3BP5
1.14985	0.92	1.14985	1	0.967	13	RBM39
1.49857	0.834	1.49857	1	0.786	13	RSRP1
2.18087	0.8	2.18087	1	0.998	13	MALAT1
1.93878	0.726	1.93878	1	0.979	13	NEAT1
1.06481	0.692	1.06481	1	0.689	13	AFF4
1.01957	0.648	1.01957	1	0.788	13	N4BP2L2
1.00064	0.634	1.00064	0.944	0.843	13	WSB1
1.02926	0.63	1.02926	0.944	0.946	13	LUC7L3
1.00864	0.466	1.00864	1	0.927	13	PPP1R15A
1.18355	0.43	1.18355	0.889	0.551	13	SERTAD1
